# Supplementary material for: Heat Stress Triggers Differential Protein Accumulation in the Extracellular Matrix of Sorghum Cell Suspension Cultures
Source: Proteomes. 2020 Oct 22;8(4):29. doi: 10.3390/proteomes8040029 (PMC7709130; doi:10.3390/proteomes8040029)
Supplement: Supplementary file 1 [file proteomes-08-00029-s001.zip]

Archive with 5 entries (4 files):
- Table S1.docx
- __MACOSX/
- __MACOSX/._Table S1.docx
- Supplementary Table S2-S5_v3.xlsx
- __MACOSX/._Supplementary Table S2-S5_v3.xlsx
