# Supplementary material for: Heat Stress Triggers Differential Protein Accumulation in the Extracellular Matrix of Sorghum Cell Suspension Cultures
Source: Proteomes. 2020 Oct 22;8(4):29. doi: 10.3390/proteomes8040029 (PMC7709130; doi:10.3390/proteomes8040029)
Supplement: Supplementary file 1 [file proteomes-08-00029-s001.zip › Supplementary Table S2-S5_v3.xlsx]

## Sheet: Contents
	Contents of supplementary information
		Sheet 1: Supplementary Table S2. Details of proteins identified in the extracellular matrix of ICSB338 sorghum cell suspension cultures
		Sheet 2: Supplementary Table S3. Details of the 100-heat stress responsive ICSB338 sorghum secreted proteins
		Sheet 3:	Supplementary Table S4: List of all 100 differentially accumulated sorghum secreted proteins in response to heat stress.
		Sheet 4: Supplementary Table S5: The Benjamini-Hochberg critical values of the 265 identified sorghum secreted proteins.
	Title: Heat stress triggers differential protein accumulation in the extracellular matrix of sorghum cell suspension cultures
	Authors: Mamosa G. Ngcala, Tatenda Goche, Adrian P. Brown, Stephen Chivasa & Rudo Ngara

## Sheet: Sheet 1
Supplementary Table S2. Details of proteins identified in the extracellular matrix of ICSB338 sorghum cell suspension cultures. Prot. # = protein number;
Prot. Score = protein score relating to the confidence of protein identification; A threshold of 1.3 was applied and is equivalent to p < 0.05;
%Cov = percentage of protein sequence matched by sequenced peptides; # Peptides = number of peptides; Contrib. = the level with which
each peptide contributes to protein identification; Conf. = % confidence of peptide identification; Theor. z = precursor ion charge;
Theor MW = Theoretical molecular weight of each peptide; Prec MW = Experimental molecular weight of each peptide; dMass = Prec MW - Theor MW;
Theor m/z = theoretical mass to charge ratio; Prec m/z = experimental mass to charge ratio; Pep. Score = Peptide score as assigned in ProteinPilot.
Prot. #	%Cov	Accession	Protein Name	# Peptides	Contrib.	Conf.	Peptide Sequence	Modifications	Cleavages	dMass	Prec MW	Prec m/z	Theor MW	Theor m/z	Theor z	Pep. Score
1	64.05	tr|C5Y8G7|C5Y8G7_SORBI	Uncharacterized protein OS=Sorghum bicolor OX=4558 GN=SORBI_3005G224500 PE=3 SV=1	115	2	99	AAAGGKPLVTAVTK	Carbamidomethyl@N-term; iTRAQ8plex(K)@6; iTRAQ8plex(K)@14	cleaved A-A@N-term	-0.0127366	1948.18	650.401	1948.19	650.405	3	12
1					2	99	AAAGQAPAAVIGGF	iTRAQ8plex@N-term	cleaved F-Q@C-term	-0.0218677	1503.81	752.914	1503.84	752.925	2	13
1					2	99	AAAGQAPAAVIGGFQLENH	iTRAQ8plex@N-term	cleaved H-L@C-term	0.000939252	2125.12	709.382	2125.12	709.381	3	16
1					2	99	AAAGQAPAAVIGGFQLENHLLVLDVEK	iTRAQ8plex@N-term; iTRAQ8plex(K)@27		0.00477739	3338.89	557.488	3338.88	557.487	6	16
1					2	99	AAAGQAPAAVIGGFQLENHLLVLDVEKK	iTRAQ8plex@N-term; iTRAQ8plex(K)@27; iTRAQ8plex(K)@28	missed K-K@27	0.0173236	3771.2	629.54	3771.18	629.538	6	12
1					2	99	AAATGPNFPWMSR	iTRAQ8plex@N-term	cleaved D-A@N-term	0.000471056	1708.87	570.63	1708.87	570.629	3	12
1					2	99	AATGPNFPWMSR	iTRAQ8plex@N-term	cleaved A-A@N-term	-0.000849048	1637.83	546.95	1637.83	546.95	3	13
1					2	99	AAVAPFER	No iTRAQ8plex@N-term	cleaved V-A@N-term	-0.00607297	859.449	430.732	859.455	430.735	2	8
1					2	99	AGLAPSTSQSFPAQVAR	No iTRAQ8plex@N-term	cleaved V-A@N-term	-0.0044085	1686.86	844.439	1686.87	844.442	2	10
1					2	99	AKVPAGAVGVAGLAPSTSQSFPAQVAR	Carbamyl@N-term; iTRAQ8plex(K)@2	cleaved Q-A@N-term; missed K-V@2	0.00620268	2883.59	721.906	2883.59	721.904	4	17
1					2	99	ASAAAAGGKPLVTAVTK	Carbamidomethyl@N-term; iTRAQ8plex(K)@9; iTRAQ8plex(K)@17	cleaved A-A@N-term	-0.00861925	2177.29	545.33	2177.3	545.332	4	12
1					2	99	ATGPNFPWMSR	iTRAQ8plex@N-term	cleaved A-A@N-term	-0.00782353	1566.78	523.269	1566.79	523.271	3	9
1					2	99	DAAATGPNFPWMSR	iTRAQ8plex@N-term	cleaved F-D@N-term	-0.00133211	1823.89	608.971	1823.89	608.972	3	13
1					2	99	DASTSLYTAPLK	iTRAQ8plex@N-term; iTRAQ8plex(K)@12		-0.00737755	1874.05	469.521	1874.06	469.523	4	8
1					2	99	GLAPSTSQSFPAQVAR	No iTRAQ8plex@N-term	cleaved A-G@N-term	-0.00822637	1615.82	808.919	1615.83	808.923	2	12
1					2	99	GPLVFPDR	iTRAQ8plex@N-term	cleaved G-G@N-term	-0.00703549	1203.68	402.236	1203.69	402.238	3	10
1					2	99	GVAGLAPSTSQSFPAQVAR	No iTRAQ8plex@N-term	cleaved V-G@N-term	-0.00288652	1842.96	922.485	1842.96	922.487	2	13
1					2	99	IALCLPSDGK	iTRAQ8plex@N-term; Carbamidomethyl(C)@4; iTRAQ8plex(K)@10		-0.00333385	1680.97	421.249	1680.97	421.25	4	7
1					2	99	PAGAVGVAGLAPSTSQSFPAQVAR	Formyl@N-term	cleaved V-P@N-term	0.0188058	2266.19	1134.1	2266.17	1134.09	2	14
1					2	99	PLVTAVTK	No iTRAQ8plex@N-term; iTRAQ8plex(K)@8	cleaved K-P@N-term	-0.01148	1131.71	566.86	1131.72	566.866	2	8
1					2	99	SLRPDVYVPFVNAFDAAATGPNFPWMSR	iTRAQ8plex@N-term	cleaved T-S@N-term	0.0103957	3428.74	858.192	3428.73	858.189	4	13
1					2	99	SPGYFVSATGIAVEQSR	iTRAQ8plex@N-term	cleaved G-S@N-term	-0.000862074	2072.08	691.702	2072.08	691.702	3	14
1					2	99	SSTTPYTSLRPDVYVPFVNAFDAAATGPNFPWMSR	iTRAQ8plex@N-term	cleaved L-S@N-term	0.0274781	4166.08	1042.53	4166.05	1042.52	4	12
1					2	99	STTGDSVGVAIF	iTRAQ8plex@N-term	cleaved F-G@C-term	-0.00932079	1456.76	729.388	1456.77	729.393	2	12
1					2	99	STTGDSVGVAIFG	iTRAQ8plex@N-term	cleaved G-G@C-term	-0.0075451	1513.79	757.9	1513.79	757.904	2	9
1					2	99	STTGDSVGVAIFGG	iTRAQ8plex@N-term	cleaved G-G@C-term	-0.00905234	1570.81	786.41	1570.81	786.415	2	12
1					2	99	STTGDSVGVAIFGGGPLVFPDR	iTRAQ8plex@N-term		0.0068282	2452.3	614.082	2452.29	614.08	4	13
1					2	99	TSLRPDVYVPFVNAFDAAATGPNFPWMSR	Delta:H(2)C(2)@N-term	cleaved Y-T@N-term	0.0133038	3251.6	813.907	3251.59	813.904	4	16
1					2	99	VAAVAPFER	iTRAQ8plex@N-term		-0.00694357	1262.72	632.368	1262.73	632.372	2	7
1					2	99	VGTSSAGGSSLVVALS	iTRAQ8plex@N-term	cleaved S-S@C-term	-0.00822634	1694.93	848.471	1694.94	848.475	2	14
1					2	99	VGTSSAGGSSLVVALSSTTPY	iTRAQ8plex@N-term; iTRAQ8plex(Y)@21	cleaved Y-T@C-term	0.00256498	2548.39	850.47	2548.38	850.469	3	12
1					2	99	VGTSSAGGSSLVVALSSTTPYTSLR	iTRAQ8plex@N-term	cleaved R-P@C-term	0.0128528	2701.46	901.493	2701.44	901.489	3	18
1					2	99	VGTSSAGGSSLVVALSSTTPYTSLRPDVYVPF	iTRAQ8plex@N-term	cleaved F-V@C-term	0.000780773	3518.85	1173.96	3518.85	1173.96	3	18
1					2	99	VGTSSAGGSSLVVALSSTTPYTSLRPDVYVPFVN	iTRAQ8plex@N-term	cleaved N-A@C-term	0.00279165	3731.96	933.997	3731.96	933.996	4	16
1					2	99	VGTSSAGGSSLVVALSSTTPYTSLRPDVYVPFVNAFDAAATGPNFPWMSR	iTRAQ8plex@N-term		0.0408279	5451.78	909.637	5451.74	909.63	6	25
1					2	99	VPAGAVGVAGLAPSTSQSFPAQ	iTRAQ8plex@N-term	cleaved Q-V@C-term	-0.00241581	2315.24	772.754	2315.24	772.755	3	10
1					2	99	VPAGAVGVAGLAPSTSQSFPAQVAR	iTRAQ8plex@N-term		0.00400608	2641.45	529.298	2641.45	529.297	5	26
1					2	99	VPAGAVGVAGLAPSTSQSFPAQVART	iTRAQ8plex@N-term; Arg->GluSA(R)@25	cleaved T-Q@C-term; missed R-T@25	0.0113177	2699.46	900.826	2699.44	900.822	3	14
1					2	99	VPFVNAFDAAATGPNFPWMSR	iTRAQ8plex@N-term	cleaved Y-V@N-term	-0.00328325	2598.3	867.106	2598.3	867.107	3	10
1					1.92082	99	VNAFDAAATGPNFPWMSR	iTRAQ8plex@N-term	cleaved F-V@N-term	0.00435074	2255.11	564.786	2255.11	564.785	4	10
1					1.39794	99	AFDAAATGPNFPWMSR	iTRAQ8plex@N-term	cleaved N-A@N-term	0.0033031	2042	681.675	2042	681.674	3	23
1					1.38722	99	GSPGYFVSATGIAVEQSR	iTRAQ8plex@N-term	cleaved N-G@N-term	0.00250791	2129.11	710.71	2129.11	710.709	3	22
1					1.17393	99	VSATGIAVEQSR	iTRAQ8plex@N-term	cleaved F-V@N-term	-0.0022547	1520.84	507.955	1520.85	507.956	3	11
1					1.11351	99	AGAVGVAGLAPSTSQSFPAQVAR	iTRAQ8plex@N-term	cleaved P-A@N-term	0.00744601	2445.34	612.341	2445.33	612.339	4	18
1					1.09152	99	GAVGVAGLAPSTSQSFPAQVAR	iTRAQ8plex@N-term	cleaved A-G@N-term	0.00245157	2374.29	792.438	2374.29	792.438	3	20
1					1.01773	99	STTGDSVGVAIFGGGPL	iTRAQ8plex@N-term	cleaved L-V@C-term	-0.00495464	1837.97	613.663	1837.97	613.665	3	9
1					0.853872	99	GDFTTMLAGTASLQGFNGSPGYFVSATGIAVEQSR	iTRAQ8plex@N-term; Oxidation(M)@6		0.113222	3857	965.258	3856.89	965.229	4	16
1					0.835647	99	FDAAATGPNFPWMSR	iTRAQ8plex@N-term	cleaved A-F@N-term	0.00883379	1970.97	657.997	1970.96	657.994	3	11
1					0.832683	99	VGTSSAGGSSLVVALSSTTPYT	iTRAQ8plex@N-term	cleaved T-S@C-term	0.00728586	2345.23	1173.62	2345.23	1173.62	2	14
1					0.787812	99	VPAGAVGVAGLAPSTSQ	iTRAQ8plex@N-term	cleaved Q-S@C-term	0.000708701	1784.99	596.005	1784.99	596.005	3	15
1					0.779892	99	GGGPLVFPDR	iTRAQ8plex@N-term	cleaved F-G@N-term	-0.0047372	1317.73	440.251	1317.73	440.252	3	11
1					0.739929	99	SAAAAGGKPLVTAVTK	iTRAQ8plex@N-term; iTRAQ8plex(K)@8; iTRAQ8plex(K)@16	cleaved A-S@N-term	0.00819841	2353.45	589.371	2353.45	589.369	4	14
1					0.707744	99	AAAGQAPAAVIGGFQLEN	iTRAQ8plex@N-term	cleaved N-H@C-term	-0.00225454	1988.06	995.038	1988.06	995.039	2	15
1					0.69037	99	VAGLAPSTSQSFPAQVAR	iTRAQ8plex@N-term	cleaved G-V@N-term	0.00262625	2090.15	697.722	2090.14	697.721	3	18
1					0.673664	99	VPAGAVGVAGLAPST	iTRAQ8plex@N-term	cleaved T-S@C-term	-0.00391425	1569.9	785.957	1569.9	785.959	2	16
1					0.634512	99	SLQGFNGSPGYFVSATGIAVEQSR	iTRAQ8plex@N-term; Deamidated(N)@6	cleaved A-S@N-term	0.00793986	2776.41	926.476	2776.4	926.473	3	17
1					0.578396	99	AVGVAGLAPSTSQSFPAQVAR	iTRAQ8plex@N-term	cleaved G-A@N-term	0.00398762	2317.27	773.432	2317.27	773.43	3	18
1					0.514279	99	VGTSSAGGSSLVVALSSTTPYTSLRPD	iTRAQ8plex@N-term	cleaved D-V@C-term	0.0122173	2913.54	972.186	2913.52	972.182	3	14
1					0.512862	99	GDSVGVAIFGGGPLVFPDR	iTRAQ8plex@N-term	cleaved T-G@N-term	-0.00655927	2163.16	722.059	2163.16	722.062	3	17
1					0.407823	99	HLLVLDVEK	iTRAQ8plex@N-term; iTRAQ8plex(K)@9	cleaved N-H@N-term	-0.00111909	1673.03	558.685	1673.03	558.685	3	13
1					0.402305	99	APSTSQSFPAQVAR	No iTRAQ8plex@N-term	cleaved L-A@N-term	-0.00612556	1445.72	723.867	1445.73	723.87	2	9
1					0.388277	99	AAAAGGKPLVTAVTK	iTRAQ8plex@N-term; iTRAQ8plex(K)@7; iTRAQ8plex(K)@15	cleaved S-A@N-term	0.0087432	2266.42	756.482	2266.41	756.479	3	13
1					0.387216	99	LGYAVPQIDVMLQ	iTRAQ8plex@N-term; Oxidation(M)@11	cleaved Q-G@C-term	-0.00306854	1765.96	883.985	1765.96	883.987	2	10
1					0.381952	99	GDFTTMLAGTASLQGFN	iTRAQ8plex@N-term; Oxidation(M)@6	cleaved N-G@C-term	-0.00371195	2050	1026.01	2050	1026.01	2	13
1					0.346788	99	GGPLVFPDR	iTRAQ8plex@N-term	cleaved G-G@N-term	-0.00090752	1260.71	421.245	1260.71	421.245	3	11
1					0.310691	99	LLVLDVEK	iTRAQ8plex@N-term; iTRAQ8plex(K)@8	cleaved H-L@N-term	-0.0170776	1535.96	512.993	1535.97	512.999	3	9
1					0.309804	99	GFNGSPGYFVSATGIAVEQSR	iTRAQ8plex@N-term; Deamidated(N)@3	cleaved Q-G@N-term	0.00197118	2448.22	817.082	2448.22	817.082	3	19
1					0.272459	99	VPAGAVGVAGLAPSTSQSFPAQVARTQK	iTRAQ8plex@N-term; Arg->GluSA(R)@25; iTRAQ8plex(K)@28	missed R-T@25	0.013443	3259.82	815.961	3259.8	815.958	4	11
1					0.225483	99	AAAGQAPAAVIG	iTRAQ8plex@N-term	cleaved G-G@C-term	-0.00303465	1299.74	650.878	1299.75	650.88	2	12
1					0.210419	99	AAAGQAPAAVIGGFQLENHLLVLD	iTRAQ8plex@N-term	cleaved D-V@C-term	-0.00250301	2678.47	893.83	2678.47	893.831	3	12
1					0.163043	99	STTGDSVGVAIFGGGPLVFPDRG	iTRAQ8plex@N-term	cleaved G-D@C-term; missed R-G@22	-0.00358396	2509.31	837.443	2509.31	837.445	3	21
1					0.156145	99	DSVGVAIFGGGPLVFPDR	iTRAQ8plex@N-term	cleaved G-D@N-term	-0.00740837	2106.13	703.052	2106.14	703.055	3	19
1					0.146302	99	VGTSSAGGSSLVVA	iTRAQ8plex@N-term	cleaved A-L@C-term	-0.000184682	1494.82	748.417	1494.82	748.417	2	10
1					0.145087	99	VGTSSAGGSSLV	iTRAQ8plex@N-term	cleaved V-V@C-term	-0.00351277	1324.71	663.362	1324.71	663.364	2	12
1					0.134896	99	VGVAGLAPSTSQSFPAQVAR	iTRAQ8plex@N-term	cleaved A-V@N-term	0.00255421	2246.24	749.752	2246.23	749.751	3	11
1					0.120331	99	ATGIAVEQSR	iTRAQ8plex@N-term	cleaved S-A@N-term	0.00115917	1334.75	445.923	1334.75	445.923	3	13
1					0.114639	99	VPAGAVGVAGLAPSTS	iTRAQ8plex@N-term	cleaved S-Q@C-term	-0.00670523	1656.93	829.472	1656.94	829.475	2	15
1					0.111259	99	LGYAVPQIDVMLQGGQ	iTRAQ8plex@N-term; Oxidation(M)@11	cleaved Q-N@C-term	-0.00251469	2008.06	1005.04	2008.06	1005.04	2	13
1					0.091515	99	TSLRPDVYVPFVN	iTRAQ8plex@N-term	cleaved Y-T@N-term; cleaved N-A@C-term	-0.00584859	1809.99	906.001	1809.99	906.004	2	14
1					0.0856569	99	GDFTTMLAGTASLQ	iTRAQ8plex@N-term; Oxidation(M)@6	cleaved Q-G@C-term	-0.0020524	1731.86	866.939	1731.87	866.94	2	13
1					0.0783135	99	SQSFPAQVAR	iTRAQ8plex@N-term	cleaved T-S@N-term	-0.00316509	1393.76	697.887	1393.76	697.888	2	14
1					0.0710923	99	STTGDSVGVAIFGGGPLVFPDRGDFT	iTRAQ8plex@N-term	cleaved T-T@C-term; missed R-G@22	-0.00390686	2872.45	958.491	2872.46	958.492	3	13
1					0.0665127	99	TSLRPDVYVPFVNAFDAAATGPN	iTRAQ8plex@N-term	cleaved Y-T@N-term; cleaved N-F@C-term	-0.00115493	2725.4	909.474	2725.4	909.475	3	11
1					0.0614803	99	GKPLVTAVTK	iTRAQ8plex@N-term; iTRAQ8plex(K)@2; iTRAQ8plex(K)@10	cleaved G-G@N-term	0.000836332	1925.24	482.318	1925.24	482.318	4	12
1					0.0545314	99	SFPAQVAR	iTRAQ8plex@N-term	cleaved Q-S@N-term	-0.00363739	1178.67	590.341	1178.67	590.343	2	14
1					0.05061	98.95	STSLYTAPLK	iTRAQ8plex@N-term; iTRAQ8plex(K)@10	cleaved A-S@N-term	0.00339839	1688	563.674	1688	563.673	3	11
1					0.0452752	99	GDFTTMLAGTASLQGFNGSPGYFVSAT	iTRAQ8plex@N-term; Oxidation(M)@6	cleaved T-G@C-term	0.013403	3016.46	1006.49	3016.44	1006.49	3	10
1					0.0419142	99	VPAGAVGVAGLAPSTSQSFPAQVA	iTRAQ8plex@N-term	cleaved A-R@C-term	0.00239651	2485.35	829.457	2485.35	829.457	3	13
1					0.0347983	99	TGIAVEQSR	iTRAQ8plex@N-term	cleaved A-T@N-term	0.00449449	1263.71	632.864	1263.71	632.862	2	10
1					0.0277972	99	SMVQVNGN	iTRAQ8plex@N-term; Deamidated(N)@6	cleaved N-S@N-term; cleaved N-T@C-term	0.00530305	1152.58	577.298	1152.58	577.295	2	10
1					0.0273344	97.44	AGGKPLVTAVTK	iTRAQ8plex@N-term; iTRAQ8plex(K)@4; iTRAQ8plex(K)@12	cleaved A-A@N-term	-0.00149145	2053.3	514.333	2053.3	514.333	4	12
1					0.0254883	99	GIAVEQSR	iTRAQ8plex@N-term	cleaved T-G@N-term	-0.00445592	1162.66	582.336	1162.66	582.338	2	12
1					0.0218195	99	ASAAAAGGK	iTRAQ8plex@N-term; iTRAQ8plex(K)@9	cleaved A-A@N-term; cleaved K-P@C-term	0.00282114	1310.78	437.934	1310.78	437.933	3	11
1					0.0199966	99	VPAGAVGVAGLAPSTSQSFPA	iTRAQ8plex@N-term	cleaved A-Q@C-term	-0.000154808	2187.18	730.069	2187.18	730.069	3	11
1					0.0195421	99	VGTSSAGGSSLVVALSS	iTRAQ8plex@N-term	cleaved S-T@C-term	-0.0111541	1781.96	891.986	1781.97	891.991	2	10
1					0.0172766	99	SVGVAIFGGGPLVFPDR	iTRAQ8plex@N-term	cleaved D-S@N-term	-0.00889738	1991.11	664.709	1991.11	664.712	3	14
1					0.0168249	99	AAAGQAPAAVIGG	iTRAQ8plex@N-term	cleaved G-F@C-term	-0.00538864	1356.76	679.388	1356.77	679.391	2	11
1					0.0150229	98.78	STTGDSVGVA	iTRAQ8plex@N-term	cleaved A-I@C-term	-0.00687198	1196.61	599.313	1196.62	599.317	2	9
1					0.0127808	99	AAAGQAPAAVIGGFQLE	iTRAQ8plex@N-term	cleaved E-N@C-term	-0.00341111	1874.02	625.68	1874.02	625.681	3	9
1					0.0109954	99	GDFTTMLAGTASLQGFNGSPGYF	iTRAQ8plex@N-term; Oxidation(M)@6; Deamidated(N)@17	cleaved F-V@C-term	0.0123083	2659.25	887.425	2659.24	887.421	3	14
1					0.0109954	98.68	SAAAAGGK	iTRAQ8plex@N-term; iTRAQ8plex(K)@8	cleaved A-S@N-term; cleaved K-P@C-term	0.000506218	1239.74	414.254	1239.74	414.254	3	12
1					0.00833099	99	AAGGKPLVTAVTK	Carbamyl@N-term; iTRAQ8plex(K)@5; iTRAQ8plex(K)@13	cleaved A-A@N-term	0.00286061	1863.14	622.055	1863.14	622.054	3	16
1					0.00612308	99	QSFPAQVAR	iTRAQ8plex@N-term	cleaved S-Q@N-term	-0.00583851	1306.72	654.369	1306.73	654.372	2	12
1					0.00568285	99	FNGSPGYFVSATGIAVEQSR	iTRAQ8plex@N-term; Deamidated(N)@2	cleaved G-F@N-term	-0.00475354	2391.2	798.073	2391.2	798.074	3	12
1					0.00568285	99	LGYAVPQIDVMLQG	iTRAQ8plex@N-term; Oxidation(M)@11	cleaved G-G@C-term	-0.00234782	1822.98	912.496	1822.98	912.498	2	8
1					0.00568285	98.8	STTPYTSLRPDVYVPFVNAFDAAATGPNFPWMSR	iTRAQ8plex@N-term	cleaved S-S@N-term	0.0227108	4079.04	1020.77	4079.02	1020.76	4	10
1					0.00524307	98.49	STTGDSVGVAIFGGGPLVFPDRGDFTTMLA	iTRAQ8plex@N-term; Oxidation(M)@28	cleaved A-G@C-term; missed R-G@22	0.00816768	3304.67	1102.56	3304.66	1102.56	3	10
1					0.00348834	99	LGYAVPQIDVMLQGG	iTRAQ8plex@N-term; Oxidation(M)@11	cleaved G-Q@C-term	9.53579e-05	1880	941.008	1880	941.008	2	10
1					0.00174067	95.24	GPNFPWMSR	iTRAQ8plex@N-term	cleaved T-G@N-term	-0.0130337	1394.69	698.354	1394.71	698.361	2	10
1					0.00174067	99	SSAGGSSLVVALSSTTPY	iTRAQ8plex@N-term	cleaved T-S@N-term; cleaved Y-T@C-term	-0.00397102	1987.04	994.526	1987.04	994.528	2	9
1					0.00130485	98.2	STTGDSVGVAIFGGGPLVFPDRGDFTTM	iTRAQ8plex@N-term; Oxidation(M)@28	cleaved M-L@C-term; missed R-G@22	-0.0020442	3120.54	1041.19	3120.54	1041.19	3	9
1					0.00130485	99	TSQSFPAQVAR	iTRAQ8plex@N-term	cleaved S-T@N-term	-0.0057808	1494.8	748.409	1494.81	748.412	2	17
1					0.000434506	95.15	LGYAVPQIDVM	iTRAQ8plex@N-term; Oxidation(M)@11	cleaved M-L@C-term	-0.0103489	1524.81	763.41	1524.82	763.416	2	9
1					0.000434506	99	VGTSSAGGSSLVVALSSTT	iTRAQ8plex@N-term; Dehydrated(T)@18	cleaved T-P@C-term	-0.00439282	1966.05	984.031	1966.05	984.034	2	11
1					0.000434506	99	VPAGAVGVAGLAPS	iTRAQ8plex@N-term	cleaved S-T@C-term	-0.00546961	1468.85	735.432	1468.86	735.435	2	10
2	33.07	tr|C5Y397|C5Y397_SORBI	Alpha-mannosidase OS=Sorghum bicolor OX=4558 GN=SORBI_3005G132400 PE=3 SV=1	28	2	99	DGQIELMLHR	iTRAQ8plex@N-term		-0.00271269	1514.82	505.946	1514.82	505.947	3	11
2					2	99	EIESQLLPIATASLNIR	iTRAQ8plex@N-term		-0.00972618	2171.24	1086.63	2171.25	1086.63	2	11
2					2	99	ELSVLVDR	iTRAQ8plex@N-term		-0.00790151	1233.72	617.865	1233.72	617.869	2	13
2					2	99	FSAMDSTYSLPDNVAMLTLEELEDGSVLLR	iTRAQ8plex@N-term		0.0230441	3619.82	905.962	3619.79	905.956	4	13
2					2	99	GPIVDEVHQQINSWIYQITR	iTRAQ8plex@N-term		0.00456772	2699.44	675.867	2699.43	675.866	4	10
2					2	99	IEVHQPIAGNYYPINLGIYVEDGNK	iTRAQ8plex@N-term; iTRAQ8plex(K)@25		0.00902377	3423.84	856.967	3423.83	856.964	4	12
2					2	99	IIETSLSANQER	iTRAQ8plex@N-term		-0.00595196	1663.9	555.64	1663.9	555.642	3	9
2					2	99	IPVFSDSIVVHDSEGR	iTRAQ8plex@N-term		-0.000287825	2060.08	687.702	2060.08	687.702	3	15
2					2	99	LVVELGPMEIR	iTRAQ8plex@N-term; Oxidation(M)@8		-0.0105344	1574.89	525.971	1574.9	525.974	3	10
2					2	99	MMSGYYLAAR	iTRAQ8plex@N-term; Oxidation(M)@1		-0.000385717	1481.73	741.873	1481.73	741.873	2	12
2					2	99	SIGGSSIK	iTRAQ8plex@N-term; iTRAQ8plex(K)@8		-0.00611364	1355.82	452.946	1355.82	452.948	3	11
2					2	99	TFGQEIYSPLLLAFTEQDGGNWANSHVAK	iTRAQ8plex@N-term; Deamidated(N)@24; iTRAQ8plex(K)@29		0.0140442	3801.96	951.497	3801.95	951.494	4	14
2					2	99	TFIVSFDHNIR	iTRAQ8plex@N-term		0.00519012	1651.9	551.642	1651.9	551.64	3	15
2					2	99	TFYTDSSGR	iTRAQ8plex@N-term		0.00221334	1336.66	446.56	1336.66	446.559	3	8
2					2	99	TLGSSADIFAGIFPK	iTRAQ8plex@N-term; iTRAQ8plex(K)@15		-0.0107156	2131.2	711.408	2131.21	711.412	3	11
2					2	99	TNDFFPYADNPNAYWTGYFTSR	iTRAQ8plex@N-term	cleaved R-P@C-term	0.00975134	2950.36	984.461	2950.35	984.457	3	15
2					2	99	VNALYSTPSIYTDAK	iTRAQ8plex@N-term; iTRAQ8plex(K)@15		-0.00964781	2250.23	751.083	2250.24	751.086	3	14
2					2	99	YAANELWPLK	iTRAQ8plex@N-term; iTRAQ8plex(K)@10		-0.00431217	1812.04	605.019	1812.04	605.02	3	11
2					1.85387	98.97	VQGSAADEK	iTRAQ8plex@N-term; iTRAQ8plex(K)@9		-0.00752608	1511.83	504.952	1511.84	504.954	3	10
2					1.76955	98.65	IDPQGEGAR	iTRAQ8plex@N-term		0.00581935	1245.67	416.23	1245.66	416.228	3	8
2					1.61979	98.1	YQYAESWFR	iTRAQ8plex@N-term		-0.00510217	1552.76	777.386	1552.76	777.388	2	9
2					1.56864	97.8	VFPDNK	iTRAQ8plex@N-term; iTRAQ8plex(K)@6		-0.00904828	1326.77	443.263	1326.78	443.266	3	7
2					1.5376	97.63	TDDQVPLTVLR	iTRAQ8plex@N-term		-0.00338604	1559.88	780.947	1559.88	780.949	2	9
2					1.49485	97.11	SIGGSSIKDGQIELMLHR	iTRAQ8plex@N-term; iTRAQ8plex(K)@8	missed K-D@8	-0.000791019	2548.43	638.114	2548.43	638.114	4	10
2					1.4318	97.67	EEFGQIPR	iTRAQ8plex@N-term		-0.00385678	1278.68	427.235	1278.69	427.236	3	7
2					1.37675	96.62	GLISSGR	iTRAQ8plex@N-term		-0.00381423	992.589	497.301	992.592	497.303	2	9
2					0.0414361	99	EIESQLLPIAT	iTRAQ8plex@N-term	cleaved T-A@C-term	-0.00911586	1516.86	759.436	1516.87	759.44	2	9
2					0.0141246	97.2	TFIVSFDHN	iTRAQ8plex@N-term	cleaved N-I@C-term	-0.00634483	1382.71	692.361	1382.71	692.364	2	10
3	35.08	tr|C5XYP5|C5XYP5_SORBI	Uncharacterized protein OS=Sorghum bicolor OX=4558 GN=SORBI_3004G233700 PE=4 SV=1	27	2	99	AATSFPQVILTAASFNPHLWYR	iTRAQ8plex@N-term; Trp->Kynurenin(W)@20		-0.00951082	2797.48	700.376	2797.49	700.379	4	12
3					2	99	ADPATGYPGR	iTRAQ8plex@N-term		-0.00740653	1307.67	654.842	1307.68	654.846	2	15
3					2	99	ALHNLFTVR	iTRAQ8plex@N-term		-0.00413149	1373.8	458.942	1373.81	458.943	3	6
3					2	99	AVYNNGQAEGLTFWAPNINVFR	iTRAQ8plex@N-term; Deamidated(N)@5		-0.0172271	2785.4	929.472	2785.41	929.478	3	13
3					2	99	GIHLDGPLR	iTRAQ8plex@N-term		0.00117605	1280.75	427.925	1280.75	427.924	3	12
3					2	99	GPTVFNFGYGLSYSK	iTRAQ8plex@N-term; iTRAQ8plex(K)@15		0.00782195	2244.21	562.06	2244.2	562.058	4	15
3					2	99	IGQVIGVEAR	iTRAQ8plex@N-term		-0.00587371	1344.8	449.273	1344.8	449.275	3	9
3					2	99	ISQLGDESPAIPR	iTRAQ8plex@N-term		0.00335332	1685.93	562.984	1685.93	562.982	3	11
3					2	99	ITEQDINR	iTRAQ8plex@N-term		0.00198287	1291.71	646.86	1291.7	646.859	2	13
3					2	99	LDLTLPGQQQTLIESVANAAK	iTRAQ8plex@N-term; Deamidated(N)@18; iTRAQ8plex(K)@21		0.00797029	2818.6	705.657	2818.59	705.655	4	9
3					2	99	LGLFNGDPR	No iTRAQ8plex@N-term; Deamidated(N)@5		-0.00517451	988.493	495.254	988.498	495.256	2	8
3					2	99	LGVPAYK	iTRAQ8plex@N-term; iTRAQ8plex(K)@7		-0.00952332	1354.83	678.424	1354.84	678.429	2	12
3					2	99	LGVPAYKWWSEALHGVANAGR	Carbamyl@N-term; iTRAQ8plex(K)@7	missed K-W@7	0.01076	2628.4	658.107	2628.39	658.104	4	11
3					2	99	LPVTWYPQDFTK	iTRAQ8plex@N-term; iTRAQ8plex(K)@12		0.00117426	2102.17	701.73	2102.17	701.729	3	9
3					2	99	NDGGALPLSK	iTRAQ8plex@N-term; iTRAQ8plex(K)@10		-0.00248938	1578.92	527.313	1578.92	527.314	3	10
3					2	99	RVDDLVSR	iTRAQ8plex@N-term	missed R-V@1	0.00126994	1262.73	421.916	1262.72	421.916	3	11
3					2	99	TSEDAVADVLK	iTRAQ8plex@N-term; iTRAQ8plex(K)@11		-0.00432884	1754.98	439.753	1754.99	439.754	4	12
3					2	99	VDDLVSR	iTRAQ8plex@N-term		-0.00896607	1106.61	554.315	1106.62	554.319	2	11
3					2	99	VTAQDLEDTYNPPFK	iTRAQ8plex@N-term; iTRAQ8plex(K)@15		0.00131282	2345.24	587.317	2345.24	587.316	4	8
3					2	99	WWSEALHGVANAGR	iTRAQ8plex@N-term		0.000258135	1856.96	619.994	1856.96	619.994	3	13
3					2	99	YGASALQQGK	iTRAQ8plex@N-term; iTRAQ8plex(K)@10		-0.00201549	1629.93	544.317	1629.93	544.317	3	11
3					1.35655	96.49	YVYDAK	iTRAQ8plex@N-term; iTRAQ8plex(K)@6		-0.00666734	1365.77	456.264	1365.78	456.266	3	8
3					1.3098	99	GQETPGEDPTMTGK	iTRAQ8plex@N-term; Oxidation(M)@11; iTRAQ8plex(K)@14		-0.012886	2071.02	691.348	2071.04	691.352	3	14
3					1.22185	95.13	LTVAEK	iTRAQ8plex@N-term; iTRAQ8plex(K)@6		-0.00399768	1267.79	423.605	1267.8	423.606	3	7
3					1.20066	98.61	AVYNNGQAEGLTFWAPNINVFRDPR	iTRAQ8plex@N-term; Deamidated(N)@5	missed R-D@22	-0.00891313	3153.58	789.404	3153.59	789.406	4	10
3					0.02365	99	HFTAYDLENWK	iTRAQ8plex@N-term; No iTRAQ8plex(K)@11		-0.00778652	1726.85	576.625	1726.86	576.628	3	16
3					0.00612308	99	LTVAEKISQLGDESPAIPR	Carbamyl@N-term; iTRAQ8plex(K)@6	missed K-I@6	-0.0801775	2370.23	593.564	2370.31	593.584	4	9
4	51.8	tr|C5Z484|C5Z484_SORBI	Uncharacterized protein OS=Sorghum bicolor OX=4558 GN=SORBI_3010G163000 PE=3 SV=1	23	2	99	AGVLYNIQYMNFWSMAGGDGAVQTK	iTRAQ8plex@N-term; Oxidation(M)@15; iTRAQ8plex(K)@25		-0.0222746	3344.66	1115.89	3344.68	1115.9	3	15
4					2	99	DFYAFMAPYVSSNPR	iTRAQ8plex@N-term; Oxidation(M)@6		0.0249365	2084.02	1043.02	2084	1043.01	2	10
4					2	99	GGGGESFGVVLSWQVK	iTRAQ8plex@N-term; iTRAQ8plex(K)@16		-0.00347299	2214.22	739.081	2214.23	739.083	3	17
4					2	99	IGGVPESATPFPHR	iTRAQ8plex@N-term		0.000165444	1767.96	442.997	1767.96	442.997	4	14
4					2	99	KYGLAIDNVVDAVLVDAK	iTRAQ8plex@N-term; iTRAQ8plex(K)@1; iTRAQ8plex(K)@18	missed K-Y@1	-0.00277817	2814.66	704.672	2814.66	704.673	4	11
4					2	99	LAQPNAGLMILDPYGGAR	iTRAQ8plex@N-term		-0.0010397	2160.17	541.049	2160.17	541.049	4	14
4					2	99	LLNKNTMGSDVFWAIR	iTRAQ8plex@N-term; iTRAQ8plex(K)@4; Deamidated(N)@5	missed K-N@4	-0.0119169	2473.35	619.345	2473.36	619.348	4	8
4					2	99	LVPVPATVTVFNVPVSASQGAVDVVTR	iTRAQ8plex@N-term		0.00352567	3025.72	757.436	3025.71	757.435	4	16
4					2	99	NEQSIPPL	iTRAQ8plex@N-term	cleaved L-A@C-term	-0.0079624	1200.66	601.336	1200.67	601.34	2	7
4					2	99	NEQSIPPLANSN	iTRAQ8plex@N-term		-0.000921993	1586.82	794.417	1586.82	794.418	2	8
4					2	99	NTMGSDVFWAIR	iTRAQ8plex@N-term; Oxidation(M)@3		-0.0109875	1715.85	858.932	1715.86	858.938	2	10
4					2	99	QTSTAWVDSGATLGELYYAVGK	iTRAQ8plex@N-term; iTRAQ8plex(K)@22		0.00169117	2924.54	732.142	2924.54	732.142	4	15
4					2	99	SERPEVFAVLDLSNLR	iTRAQ8plex@N-term		0.00136	2148.19	717.069	2148.18	717.069	3	22
4					2	99	SQIDPDDYFR	iTRAQ8plex@N-term; Deamidated(Q)@2		0.0269452	1559.77	520.93	1559.74	520.921	3	10
4					2	99	TTAASVFSSGYK	iTRAQ8plex@N-term; iTRAQ8plex(K)@12		-0.00112395	1826	914.009	1826	914.009	2	15
4					2	99	WIRDFYAFMAPYVSSNPR	iTRAQ8plex@N-term	missed R-D@3	0.0091451	2523.28	842.1	2523.27	842.096	3	11
4					2	99	WQQVAPSLPDDLFIR	iTRAQ8plex@N-term		-0.00530443	2088.13	697.049	2088.13	697.051	3	14
4					2	99	YGLAIDNVVDAVLVDAK	iTRAQ8plex@N-term; iTRAQ8plex(K)@17		-0.00748528	2382.35	795.125	2382.36	795.128	3	14
4					1.92082	99	ATSDYVR	iTRAQ8plex@N-term		-0.00406701	1114.59	558.302	1114.59	558.304	2	11
4					1.92082	98.98	SGGHDYEGLSYR	iTRAQ8plex@N-term		0.000965994	1643.79	548.936	1643.78	548.935	3	8
4					1.76955	99	EAYFNYR	iTRAQ8plex@N-term; Deamidated(N)@5		0.00521951	1266.62	634.319	1266.62	634.317	2	9
4					1.67778	99	GVWANIFSK	iTRAQ8plex@N-term; Trp->Kynurenin(W)@3; iTRAQ8plex(K)@9		-0.02558	1632.92	545.314	1632.94	545.322	3	8
4					0.41005	99	AVDVVTR	iTRAQ8plex@N-term	cleaved G-A@N-term	-0.00452006	1062.63	532.322	1062.63	532.324	2	11
5	62.8	tr|C5Y360|C5Y360_SORBI	Peroxidase OS=Sorghum bicolor OX=4558 GN=SORBI_3005G011300 PE=3 SV=1	39	2	99	ADILAIAAR	iTRAQ8plex@N-term	cleaved C-A@N-term	-0.0105799	1216.73	609.374	1216.74	609.38	2	11
5					2	99	DASLLLDDTATFQGEK	iTRAQ8plex@N-term; iTRAQ8plex(K)@16	cleaved C-D@N-term	-0.00458003	2331.24	583.817	2331.24	583.818	4	9
5					2	99	DMVALSGAHTIG	iTRAQ8plex@N-term	cleaved G-Q@C-term	0.0135245	1474.79	738.402	1474.78	738.395	2	8
5					2	99	DMVALSGAHTIGQAR	iTRAQ8plex@N-term; Oxidation(M)@2		-0.000339006	1845.97	616.33	1845.97	616.33	3	13
5					2	99	DSVVILGGPS	iTRAQ8plex@N-term	cleaved S-W@C-term	-0.00479877	1246.7	624.359	1246.71	624.361	2	7
5					2	99	DSVVILGGPSWDVK	iTRAQ8plex@N-term; iTRAQ8plex(K)@14		-0.00431206	2079.18	520.802	2079.18	520.803	4	13
5					2	99	DSVVILGGPSWDVKVGR	iTRAQ8plex@N-term; No iTRAQ8plex(K)@14	missed K-V@14	-0.00889331	2087.16	696.727	2087.17	696.73	3	15
5					2	99	FEVIDAVK	iTRAQ8plex@N-term; iTRAQ8plex(K)@8	cleaved G-F@N-term	-0.0183376	1527.89	510.305	1527.91	510.311	3	10
5					2	99	GFEVIDAVK	No iTRAQ8plex@N-term; iTRAQ8plex(K)@9		-0.00672117	1280.72	427.914	1280.73	427.917	3	10
5					2	99	GFEVIDAVKSAVEK	iTRAQ8plex@N-term; iTRAQ8plex(K)@9; iTRAQ8plex(K)@14	missed K-S@9	-0.0140111	2403.4	601.857	2403.41	601.861	4	12
5					2	99	GLLHSDQELFNGGATDTLVQSYVGSQSTFFTDFVTGMIK	iTRAQ8plex@N-term; Deamidated(N)@11; iTRAQ8plex(K)@39		0.0298593	4819.44	964.896	4819.42	964.89	5	21
5					2	99	MGDITPLTGSN	iTRAQ8plex@N-term	cleaved N-G@C-term	-0.00521715	1408.71	705.363	1408.72	705.366	2	10
5					2	99	MGDITPLTGSNGQIR	iTRAQ8plex@N-term; iTRAQ8plex(S)@10; Deamidated(N)@11		-0.000933487	2168.17	543.05	2168.17	543.05	4	14
5					2	99	SLFAAQGLSQK	iTRAQ8plex@N-term; Deamidated(Q)@6; iTRAQ8plex(K)@11	cleaved T-S@N-term	-0.00374375	1758.01	587.011	1758.01	587.012	3	9
5					2	99	VGSQSTFFTDFVTGMIK	iTRAQ8plex@N-term; iTRAQ8plex(K)@17	cleaved Y-V@N-term	0.00643292	2472.32	619.088	2472.32	619.087	4	10
5					1.95861	99	SAIANEK	iTRAQ8plex@N-term; iTRAQ8plex(K)@7		-0.0117184	1339.78	447.601	1339.79	447.605	3	9
5					1.20066	98.8	SAIANEKR	iTRAQ8plex@N-term; Deamidated(N)@5; iTRAQ8plex(K)@7	missed K-R@7	0.0157211	1496.89	499.972	1496.88	499.966	3	12
5					1.18046	98.99	KGLLHSDQELFNGGATDTLVQSYVGSQSTFFTDFVTGMIK	iTRAQ8plex@N-term; iTRAQ8plex(K)@1; Deamidated(N)@12; iTRAQ8plex(K)@40	missed K-G@1	0.0163958	5251.73	1051.35	5251.72	1051.35	5	11
5					1.03152	99	NLAPLDLQTPTVFENNYYK	iTRAQ8plex@N-term; iTRAQ8plex(K)@19	cleaved N-N@N-term	0.00714949	2847.53	712.891	2847.53	712.889	4	13
5					1.02228	99	DMVALSGAH	iTRAQ8plex@N-term	cleaved H-T@C-term	0.000508574	1203.62	602.819	1203.62	602.818	2	16
5					0.754487	96.21	MGASIVR	iTRAQ8plex@N-term; Oxidation(M)@1		-0.000330052	1052.6	527.305	1052.6	527.305	2	12
5					0.457175	99	LTSLFAAQGLSQK	iTRAQ8plex@N-term; iTRAQ8plex(K)@13	cleaved N-L@N-term	-0.00847012	1971.15	658.058	1971.16	658.061	3	11
5					0.435334	99	LAPLDLQTPTVFENNYYK	iTRAQ8plex@N-term; Deamidated(N)@14; iTRAQ8plex(K)@18	cleaved N-L@N-term	0.00419532	2734.47	912.498	2734.47	912.497	3	14
5					0.344862	99	SQSTFFTDFVTGMIK	iTRAQ8plex@N-term; iTRAQ8plex(K)@15	cleaved G-S@N-term	-0.00851243	2316.22	773.081	2316.23	773.083	3	16
5					0.330683	99	DSTTASF	iTRAQ8plex@N-term	cleaved F-S@C-term	-0.00501394	1031.5	516.759	1031.51	516.761	2	8
5					0.179142	98.85	AAQGLSQK	iTRAQ8plex@N-term; iTRAQ8plex(K)@8	cleaved F-A@N-term	-0.00709058	1409.84	470.953	1409.85	470.956	3	9
5					0.175874	95.19	MATPNNGSVR	iTRAQ8plex@N-term; Oxidation(M)@1; Deamidated(N)@5		0.000108262	1366.68	456.568	1366.68	456.568	3	8
5					0.157391	99	DSTTASFSGAN	iTRAQ8plex@N-term	cleaved N-N@C-term	-0.00146839	1360.64	681.327	1360.64	681.328	2	14
5					0.145087	99	SYVGSQSTFFTDFVTGMIK	iTRAQ8plex@N-term; iTRAQ8plex(K)@19	cleaved Q-S@N-term	-0.00272526	2722.41	681.61	2722.41	681.611	4	11
5					0.120331	99	VVILGGPSWDVK	iTRAQ8plex@N-term; iTRAQ8plex(K)@12	cleaved S-V@N-term	-0.0104928	1877.11	626.712	1877.12	626.715	3	10
5					0.0893756	99	GLLHSDQELFN	iTRAQ8plex@N-term	cleaved N-G@C-term	-0.000886674	1575.82	526.28	1575.82	526.281	3	11
5					0.0877779	99	GGATDTLVQSYVGSQSTFFTDFVTGMIK	iTRAQ8plex@N-term; iTRAQ8plex(K)@28	cleaved N-G@N-term	0.019156	3564.85	892.219	3564.83	892.214	4	11
5					0.0409586	99	DSTTASFSGANN	iTRAQ8plex@N-term	cleaved N-N@C-term	-0.0115666	1474.67	738.344	1474.68	738.349	2	11
5					0.0101054	99	QSTFFTDFVTGMIK	iTRAQ8plex@N-term; iTRAQ8plex(K)@14	cleaved S-Q@N-term	-0.0067111	2229.19	744.071	2229.2	744.073	3	10
5					0.00921732	99	DSVVILGGPSWDVKV	iTRAQ8plex@N-term; iTRAQ8plex(K)@14	cleaved V-G@C-term; missed K-V@14	-0.0370029	2178.21	727.079	2178.25	727.091	3	10
5					0.00788852	99	GLLHSDQELFNGGATDTLVQSYVG	iTRAQ8plex@N-term; Deamidated(N)@11	cleaved G-S@C-term	0.0107279	2825.41	942.812	2825.4	942.808	3	9
5					0.00261361	99	LFFHDCFVQGCDASLLLDDTATFQGEK	iTRAQ8plex@N-term; No Carbamidomethyl(C)@6; Deamidated(Q)@9; Carbamidomethyl(C)@11; iTRAQ8plex(K)@27		-0.0265146	3685.76	922.448	3685.79	922.455	4	13
5					0.000869447	99	RGFEVIDAVK	Carbamidomethyl@N-term; iTRAQ8plex(K)@10	cleaved V-R@N-term; missed R-G@1	0.00629442	1493.86	498.96	1493.85	498.958	3	10
5					0.000434506	99	ALSGAHTIGQAR	No iTRAQ8plex@N-term	cleaved V-A@N-term	-0.00399796	1180.63	591.321	1180.63	591.323	2	10
6	23.71	tr|C5XQV7|C5XQV7_SORBI	Uncharacterized protein OS=Sorghum bicolor OX=4558 GN=SORBI_3003G085900 PE=3 SV=1	19	2	99	ALQGLQGK	iTRAQ8plex@N-term; iTRAQ8plex(K)@8		-0.000609652	1421.88	474.968	1421.88	474.968	3	10
6					2	99	DAALYGLGENTQPGGIR	iTRAQ8plex@N-term		0.00456988	2035.07	679.364	2035.06	679.362	3	9
6					2	99	DIFIK	iTRAQ8plex@N-term; iTRAQ8plex(K)@5		-0.0100254	1242.77	622.392	1242.78	622.397	2	8
6					2	99	DPFWFAVHR	iTRAQ8plex@N-term		-0.00556028	1477.77	493.598	1477.78	493.6	3	11
6					2	99	DQYLEVSTALPK	iTRAQ8plex@N-term; iTRAQ8plex(K)@12		-0.00579803	1971.11	658.043	1971.11	658.045	3	12
6					2	99	EPAPPVTGSK	iTRAQ8plex@N-term; iTRAQ8plex(K)@10		-0.00177981	1589.92	530.981	1589.92	530.982	3	9
6					2	99	GLVIEK	iTRAQ8plex@N-term; iTRAQ8plex(K)@6		-0.00850067	1265.81	422.943	1265.82	422.946	3	7
6					2	99	GVAHAVLLLNSNGMDVFYR	iTRAQ8plex@N-term; Deamidated(N)@10		-0.0132587	2380.24	596.067	2380.25	596.07	4	11
6					2	99	LSVLGLEGTGK	iTRAQ8plex@N-term; iTRAQ8plex(K)@11		-0.00779481	1681.02	421.261	1681.02	421.263	4	7
6					2	99	LVSLVQLPNGGGLVGYLQVK	iTRAQ8plex@N-term; Deamidated(N)@9; iTRAQ8plex(K)@20		-0.00521202	2662.58	888.535	2662.59	888.537	3	10
6					2	99	STFVGSGAYAAHWTGDNK	iTRAQ8plex@N-term; iTRAQ8plex(K)@18		0.00222899	2476.26	620.073	2476.26	620.072	4	8
6					2	99	SVMVEVGGLALPLGK	iTRAQ8plex@N-term; Oxidation(M)@3; iTRAQ8plex(K)@15		0.000632565	2093.24	698.754	2093.24	698.753	3	10
6					2	99	VTGAPFTGAEYPGEELVFTYGR	iTRAQ8plex@N-term		0.024214	2664.36	667.098	2664.34	667.092	4	14
6					1.85387	99	DHANFASPR	iTRAQ8plex@N-term		0.00447365	1317.68	440.233	1317.67	440.232	3	9
6					1.63827	98.97	DFTLDPVNYPRPK	iTRAQ8plex@N-term; iTRAQ8plex(K)@13		-0.00326887	2169.2	543.308	2169.2	543.308	4	10
6					1.58503	98.1	GTSLTYK	iTRAQ8plex@N-term; iTRAQ8plex(K)@7		-0.00768738	1376.8	689.41	1376.81	689.414	2	10
6					1.5376	97.93	RPFILTR	iTRAQ8plex@N-term		-0.000820582	1205.75	402.925	1205.76	402.926	3	11
6					1.25964	96	WDEPPYK	iTRAQ8plex@N-term; iTRAQ8plex(K)@7		0.000965637	1541.83	514.952	1541.83	514.952	3	7
6					1.19382	95.8	VVVSK	iTRAQ8plex@N-term; iTRAQ8plex(K)@5		-0.00540139	1138.75	570.381	1138.75	570.384	2	7
7	59.25	tr|A0A1W0W7T8|A0A1W0W7T8_SORBI	Peroxidase OS=Sorghum bicolor OX=4558 GN=SORBI_3002G416600 PE=3 SV=1	26	2	99	DSTTASLSLANSDLPPPSFNLEQLIK	iTRAQ8plex@N-term; Deamidated(N)@11; iTRAQ8plex(K)@26		0.0223797	3366.82	842.713	3366.8	842.708	4	18
7					2	99	DSVVALGGPSWTVPLGR	iTRAQ8plex@N-term; Dioxidation(W)@11		0.000887732	2046.11	683.043	2046.11	683.042	3	15
7					2	99	FAAAMVK	iTRAQ8plex@N-term; iTRAQ8plex(K)@7	cleaved A-F@N-term	-0.010318	1344.79	449.272	1344.8	449.276	3	8
7					2	99	FDNAYYSNLLNQK	iTRAQ8plex@N-term; Deamidated(N)@3; iTRAQ8plex(K)@13		0.00121556	2198.15	550.544	2198.15	550.544	4	11
7					2	99	GFDVIANIK	iTRAQ8plex@N-term; iTRAQ8plex(K)@9		0.00102774	1583.95	528.991	1583.95	528.99	3	12
7					2	99	GFTATEMATLSGAHTIGQAQ	iTRAQ8plex@N-term	cleaved Q-C@C-term	0.000391358	2295.15	766.057	2295.15	766.056	3	12
7					2	99	GLLHSDQELFNGGSTDNTVR	iTRAQ8plex@N-term; Deamidated(N)@11		0.0132544	2464.23	617.064	2464.21	617.061	4	15
7					2	99	MGNLSPLTGSQGQIR	iTRAQ8plex@N-term		-0.000768605	1862	466.507	1862	466.507	4	12
7					2	99	NFASNSAAFSSAF	iTRAQ8plex@N-term	cleaved F-A@C-term	-0.0127408	1623.77	812.893	1623.78	812.899	2	9
7					2	99	NFASNSAAFSSAFAAAMVK	iTRAQ8plex@N-term; iTRAQ8plex(K)@19		0.0105096	2499.31	625.836	2499.3	625.833	4	13
7					2	99	SAAFSSAFAAAMVK	iTRAQ8plex@N-term; Oxidation(M)@12; iTRAQ8plex(K)@14	cleaved N-S@N-term	-0.00891779	1982.07	661.696	1982.08	661.699	3	10
7					2	99	SAVNAAVQK	iTRAQ8plex@N-term; iTRAQ8plex(K)@9		0.002631	1494.9	499.308	1494.9	499.307	3	10
7					2	99	SSAFAAAMVK	iTRAQ8plex@N-term; iTRAQ8plex(K)@10	cleaved F-S@N-term	-0.00785139	1589.9	530.973	1589.91	530.976	3	14
7					2	99	STGSGDGNLAPLDTTTPYK	iTRAQ8plex@N-term; Deamidated(N)@8; iTRAQ8plex(K)@19		0.0121064	2503.3	835.441	2503.29	835.437	3	9
7					1.88606	99	SDLPPPSFNLEQLIK	iTRAQ8plex@N-term; iTRAQ8plex(K)@15	cleaved N-S@N-term	-0.00425296	2305.31	577.335	2305.31	577.336	4	10
7					1.284	99	NFASNSAAF	iTRAQ8plex@N-term	cleaved F-S@C-term	0.00229889	1231.62	616.815	1231.61	616.814	2	9
7					1.22915	99	SAFATSLK	iTRAQ8plex@N-term; iTRAQ8plex(K)@8	cleaved N-S@N-term	-0.005776	1431.85	478.29	1431.85	478.292	3	11
7					1.16115	95.48	AFGNK	iTRAQ8plex@N-term; iTRAQ8plex(K)@5		5.68854e-05	1143.69	572.85	1143.69	572.85	2	8
7					0.962573	99	FASNSAAFSSAFAAAMVK	iTRAQ8plex@N-term; iTRAQ8plex(K)@18	cleaved N-F@N-term	-0.000730719	2385.26	796.094	2385.26	796.094	3	16
7					0.688246	99	GFTATEMATLSGAH	iTRAQ8plex@N-term	cleaved H-T@C-term	-0.000532705	1696.84	849.427	1696.84	849.427	2	11
7					0.524329	98.91	AAMVK	iTRAQ8plex@N-term; iTRAQ8plex(K)@5	cleaved A-A@N-term	-0.00391437	1126.7	564.355	1126.7	564.357	2	8
7					0.187087	98.75	DSTTASLSLAN	iTRAQ8plex@N-term	cleaved N-S@C-term	0.00245639	1382.72	692.368	1382.72	692.367	2	8
7					0.0695604	97	MGASLLR	iTRAQ8plex@N-term; Dioxidation(M)@1		-0.00451314	1082.6	542.308	1082.61	542.31	2	11
7					0.047692	95.64	AAAMVK	iTRAQ8plex@N-term; iTRAQ8plex(K)@6	cleaved F-A@N-term	-0.00729651	1197.73	400.25	1197.74	400.253	3	7
7					0.0319843	98.63	INSAFATSLK	iTRAQ8plex@N-term; iTRAQ8plex(K)@10	cleaved N-I@N-term	-0.00649811	1658.98	553.999	1658.98	554.001	3	10
7					0.0163737	97.98	LSPLTGSQGQIR	iTRAQ8plex@N-term	cleaved N-L@N-term	-0.00410154	1559.89	520.971	1559.89	520.972	3	11
8	31.68	tr|C5Y8Y2|C5Y8Y2_SORBI	Uncharacterized protein OS=Sorghum bicolor OX=4558 GN=SORBI_3006G235600 PE=4 SV=1	19	2	99	AAASADVTVLVVGADQSIER	iTRAQ8plex@N-term		0.00436708	2275.24	759.42	2275.23	759.418	3	17
8					2	99	AIGEVVSNEAR	iTRAQ8plex@N-term		-0.00252396	1447.79	724.903	1447.79	724.904	2	13
8					2	99	AMHNVGLAGLTFWSPNINIFR	iTRAQ8plex@N-term		-6.15069e-05	2661.42	888.146	2661.42	888.146	3	14
8					2	99	GQETPGEDPLLTSK	iTRAQ8plex@N-term; iTRAQ8plex(K)@14		0.0122028	2079.14	694.055	2079.13	694.051	3	12
8					2	99	LGFFDGDPR	iTRAQ8plex@N-term		-0.00528928	1326.68	664.348	1326.69	664.351	2	9
8					2	99	LPVTWYPESFTK	iTRAQ8plex@N-term; iTRAQ8plex(K)@12		-0.00529987	2075.15	519.795	2075.16	519.796	4	11
8					2	99	LSESDVDR	iTRAQ8plex@N-term		0.00258218	1223.63	612.824	1223.63	612.822	2	13
8					2	99	NSGALPLSASSIK	iTRAQ8plex@N-term; iTRAQ8plex(K)@13		-0.00535694	1852.08	464.028	1852.09	464.029	4	11
8					2	99	QGIVLLK	iTRAQ8plex@N-term; iTRAQ8plex(K)@7		-0.00948585	1377.91	460.31	1377.92	460.313	3	9
8					2	99	TPEDAAAISIK	iTRAQ8plex@N-term; iTRAQ8plex(K)@11		0.000987041	1723	431.757	1723	431.757	4	10
8					2	99	VGFLVDK	iTRAQ8plex@N-term; iTRAQ8plex(K)@7		-0.00610184	1384.85	462.623	1384.85	462.625	3	9
8					2	99	YAVGYVTGLQDAGSGSGSLK	iTRAQ8plex@N-term; iTRAQ8plex(K)@20		0.0115784	2537.37	846.797	2537.36	846.794	3	22
8					2	99	YTFNAVVSQQDLDDTFQPPFK	iTRAQ8plex@N-term; iTRAQ8plex(K)@21		0.0142583	3067.59	767.905	3067.58	767.901	4	13
8					1.95861	99	MRPDASTGYPGR	iTRAQ8plex@N-term		0.0013946	1610.82	537.946	1610.81	537.945	3	15
8					1.88606	99	AITNNFITLMR	iTRAQ8plex@N-term; Deamidated(N)@4; Deamidated(N)@5		-0.0281605	1598.84	533.953	1598.86	533.962	3	10
8					1.69897	98.46	AADLVSR	iTRAQ8plex@N-term		-0.00365471	1034.6	518.307	1034.6	518.309	2	11
8					1.69897	98.47	SASASAR	iTRAQ8plex@N-term		0.0103626	952.535	477.275	952.524	477.27	2	12
8					1.00877	99	FYTGDTVYAFGDGLSYTSFAHHL	iTRAQ8plex@N-term	cleaved L-V@C-term	0.0024735	2872.37	958.463	2872.37	958.462	3	13
8					0.554396	99	SLQLDAATK	iTRAQ8plex@N-term; iTRAQ8plex(K)@9	cleaved N-S@N-term	-0.0109346	1553.91	518.978	1553.92	518.982	3	12
9	28.11	P04264	SWISS-PROT:P04264 Tax_Id=9606 Gene_Symbol=KRT1 Keratin, type II cytoskeletal 1	18	2	99	DYQELMNTK	iTRAQ8plex@N-term; iTRAQ8plex(K)@9		0.00276356	1748.93	583.982	1748.92	583.982	3	8
9					2	99	FASFIDK	iTRAQ8plex@N-term; iTRAQ8plex(K)@7	cleaved Q-F@N-term	-0.00876197	1434.82	479.282	1434.83	479.285	3	6
9					2	99	FLEQQNQVLQTK	iTRAQ8plex@N-term; Deamidated(N)@6; iTRAQ8plex(K)@12		-0.00816698	2084.16	695.729	2084.17	695.732	3	8
9					2	99	IEISELNR	iTRAQ8plex@N-term		-0.00293993	1276.73	639.37	1276.73	639.372	2	13
9					2	99	LNDLEDALQQAK	iTRAQ8plex@N-term; iTRAQ8plex(K)@12		-0.00671323	1965.09	656.038	1965.1	656.04	3	11
9					2	99	QISNLQQSISDAEQR	iTRAQ8plex@N-term		0.00597974	2020.06	674.359	2020.05	674.357	3	14
9					2	99	SGGGFSSGSAGIINYQR	iTRAQ8plex@N-term		0.00144941	1960.99	654.671	1960.99	654.671	3	16
9					2	99	SISISVAR	iTRAQ8plex@N-term		-0.00591852	1135.68	568.848	1135.69	568.851	2	14
9					2	99	SLDLDSIIAEVK	iTRAQ8plex@N-term; iTRAQ8plex(K)@12		-0.0144499	1910.1	637.709	1910.12	637.713	3	15
9					2	99	SLNNQFASFIDK	iTRAQ8plex@N-term; iTRAQ8plex(K)@12		-0.00693554	1991.09	664.703	1991.09	664.705	3	13
9					2	99	TLLEGEESR	iTRAQ8plex@N-term		-0.00347225	1336.71	669.363	1336.71	669.364	2	14
9					2	99	WELLQQVDTSTR	iTRAQ8plex@N-term		-0.0021409	1778.94	593.989	1778.95	593.99	3	11
9					2	99	YEELQITAGR	iTRAQ8plex@N-term		-0.00382408	1482.79	495.272	1482.8	495.273	3	10
9					1.95861	99	DVDGAYMTK	iTRAQ8plex@N-term; iTRAQ8plex(K)@9		-0.00205941	1606.85	536.623	1606.85	536.623	3	9
9					1.92082	99	SLVNLGGSK	iTRAQ8plex@N-term; iTRAQ8plex(K)@9		-0.0103395	1481.89	494.971	1481.9	494.975	3	8
9					1.65758	99	THNLEPYFESFINNLR	iTRAQ8plex@N-term; Deamidated(N)@13		-0.0517716	2298.11	767.043	2298.16	767.06	3	17
9					1.45593	97.84	VDLQAK	iTRAQ8plex@N-term; iTRAQ8plex(K)@6		-0.012465	1280.78	641.397	1280.79	641.403	2	9
9					1.08619	95.49	EDLAR	iTRAQ8plex@N-term		-0.00332016	906.504	454.26	906.508	454.261	2	8
10	37.16	tr|A0A1B6PLA9|A0A1B6PLA9_SORBI	Uncharacterized protein OS=Sorghum bicolor OX=4558 GN=SORBI_3006G104300 PE=4 SV=1	18	2	99	AVAEHGPGVFYGGAVGAR	iTRAQ8plex@N-term		-0.00372898	2018.06	1010.04	2018.06	1010.04	2	12
10					2	99	AVYAPGGDILR	iTRAQ8plex@N-term		-0.00705319	1434.81	479.276	1434.81	479.279	3	8
10					2	99	DMYGGNESLK	iTRAQ8plex@N-term; iTRAQ8plex(K)@10		0.00322021	1720.89	574.639	1720.89	574.638	3	9
10					2	99	EAGGILTVEDLK	iTRAQ8plex@N-term; iTRAQ8plex(K)@12		-0.00679242	1852.07	618.364	1852.08	618.366	3	13
10					2	99	EAGGILTVEDLKR	iTRAQ8plex@N-term; iTRAQ8plex(K)@12	missed K-R@12	-0.00896739	2008.17	670.397	2008.18	670.4	3	14
10					2	99	ETAPLAASK	iTRAQ8plex@N-term; iTRAQ8plex(K)@9		-0.00316479	1494.88	499.302	1494.89	499.303	3	12
10					2	99	EVVTSPHGAVAADDWR	iTRAQ8plex@N-term		0.00834756	2013.03	672.018	2013.02	672.015	3	13
10					2	99	FAAELK	iTRAQ8plex@N-term; iTRAQ8plex(K)@6		-0.00795734	1285.78	429.6	1285.79	429.602	3	8
10					2	99	GALSIAVPGEIAGLYEAWK	iTRAQ8plex@N-term; iTRAQ8plex(K)@19		-0.000333099	2552.45	639.119	2552.45	639.119	4	13
10					2	99	LADGTAVVYDSR	iTRAQ8plex@N-term		0.000327039	1569.83	785.923	1569.83	785.923	2	20
10					2	99	LVSAVGASGGSMIPAGTIEVFINHFVK	iTRAQ8plex@N-term; iTRAQ8plex(K)@27		0.0152493	3308.86	662.779	3308.84	662.776	5	10
10					2	99	NAVSMTSTVNSYFGSLIHSPR	iTRAQ8plex@N-term; Deamidated(N)@10		0.0115367	2572.3	644.083	2572.29	644.08	4	12
10					2	99	NMDPLASVMAPR	iTRAQ8plex@N-term; Oxidation(M)@2		0.00157985	1620.83	541.284	1620.83	541.283	3	13
10					2	99	RPLSSMTPTIVVK	iTRAQ8plex@N-term; iTRAQ8plex(K)@13		0.000554427	2036.23	510.064	2036.23	510.064	4	11
10					2	99	SYFGSLIHSPR	iTRAQ8plex@N-term	cleaved N-S@N-term	-0.015982	1566.83	523.284	1566.85	523.289	3	11
10					2	99	VYHQLIPNEVK	iTRAQ8plex@N-term; iTRAQ8plex(K)@11		-0.00803253	1947.13	487.79	1947.14	487.792	4	7
10					0.208309	99	TSHLSIVDSER	iTRAQ8plex@N-term	cleaved G-T@N-term	0.00092893	1546.83	516.616	1546.83	516.616	3	12
10					0.102373	99	WNILQDHG	iTRAQ8plex@N-term	cleaved G-T@C-term	-0.00496551	1285.67	643.841	1285.67	643.843	2	12
11	47.57	tr|A0A1B6QCB0|A0A1B6QCB0_SORBI	Alpha-amylase OS=Sorghum bicolor OX=4558 GN=SORBI_3002G190500 PE=3 SV=1	18	2	99	AAVEGELWR	iTRAQ8plex@N-term	cleaved N-A@N-term	-4.3909e-05	1333.73	667.872	1333.73	667.872	2	10
11					2	99	APGVIGWWPAK	iTRAQ8plex@N-term; iTRAQ8plex(K)@11		-0.0060331	1789.04	597.355	1789.05	597.357	3	8
11					2	99	FDFAK	iTRAQ8plex@N-term; iTRAQ8plex(K)@5		-0.00879185	1234.71	412.577	1234.72	412.58	3	8
11					2	99	GILNAAVEGELWR	iTRAQ8plex@N-term; Dioxidation(W)@12		-0.00671364	1762.95	588.656	1762.95	588.658	3	11
11					2	99	GYSAEVAK	iTRAQ8plex@N-term; iTRAQ8plex(K)@8		-0.0030891	1431.82	478.279	1431.82	478.28	3	11
11					2	99	LYDLDASK	iTRAQ8plex@N-term; iTRAQ8plex(K)@8		-0.00533033	1531.87	511.629	1531.87	511.631	3	8
11					2	99	NGITPTSELTILEHDGDSYVAEIGGK	iTRAQ8plex@N-term; Deamidated(N)@1; iTRAQ8plex(K)@26		-0.00221997	3324.72	832.186	3324.72	832.187	4	11
11					2	99	QALVDWVDK	iTRAQ8plex@N-term; No iTRAQ8plex(K)@9		-0.0132251	1376.75	689.381	1376.76	689.388	2	11
11					2	99	QALVDWVDKVGGAASPATVFDFTTK	iTRAQ8plex@N-term; iTRAQ8plex(K)@9; iTRAQ8plex(K)@25	missed K-V@9	0.0107014	3534.96	707.999	3534.95	707.997	5	12
11					2	99	QSGGWYNLLMGK	iTRAQ8plex@N-term; Oxidation(M)@10; iTRAQ8plex(K)@12		-0.00727763	1977.05	660.025	1977.06	660.027	3	12
11					2	99	SDLGFDAWR	iTRAQ8plex@N-term		-0.00619447	1369.69	685.851	1369.69	685.854	2	15
11					2	99	SLIAAFHGK	iTRAQ8plex@N-term; iTRAQ8plex(K)@9		-0.00569404	1550.93	517.985	1550.94	517.987	3	12
11					2	99	VDDIAAAGVTHVWLPPPSHSVSTQGYMPGR	iTRAQ8plex@N-term		0.00851436	3448.76	863.197	3448.75	863.195	4	11
11					2	99	VGGAASPATVFDFTTK	iTRAQ8plex@N-term; iTRAQ8plex(K)@16		-0.0138542	2176.19	726.402	2176.2	726.407	3	11
11					2	99	YDVGHLIPAGFEVAAHGNDYAVWEK	iTRAQ8plex@N-term; iTRAQ8plex(K)@25		0.00711982	3365.74	842.441	3365.73	842.44	4	14
11					2	99	YGTAAELK	iTRAQ8plex@N-term; iTRAQ8plex(K)@8		-0.00425832	1459.85	487.622	1459.85	487.624	3	12
11					1.22915	95.94	LIDPQGK	iTRAQ8plex@N-term; iTRAQ8plex(K)@7		-0.00573322	1377.84	460.287	1377.84	460.289	3	11
11					0.0883098	99	GVIGWWPAK	iTRAQ8plex@N-term; iTRAQ8plex(K)@9	cleaved P-G@N-term	-0.0120091	1620.95	541.323	1620.96	541.327	3	8
12	33.33	tr|A0A1B6QI05|A0A1B6QI05_SORBI	Uncharacterized protein OS=Sorghum bicolor OX=4558 GN=SORBI_3001G089100 PE=4 SV=1	16	2	99	ATIFPHNVGLGATR	iTRAQ8plex@N-term		-0.00345552	1756.99	586.669	1756.99	586.67	3	15
12					2	99	FTMGLFENPYPDASLAGEIGK	iTRAQ8plex@N-term; Oxidation(M)@3; iTRAQ8plex(K)@21		0.00168557	2880.48	961.169	2880.48	961.168	3	12
12					2	99	FTMGLFENPYPDASLAGEIGKQEHR	iTRAQ8plex@N-term; iTRAQ8plex(K)@21	missed K-Q@21	0.00796353	3414.76	683.959	3414.75	683.957	5	11
12					2	99	GFVISDWEGIDR	iTRAQ8plex@N-term		-0.00309665	1696.87	849.442	1696.87	849.444	2	16
12					2	99	GVSTVMTSYSSWNGK	iTRAQ8plex@N-term; Deamidated(N)@13; iTRAQ8plex(K)@15		0.00487309	2212.13	738.385	2212.13	738.384	3	12
12					2	99	GVSTVMTSYSSWNGKK	iTRAQ8plex@N-term; iTRAQ8plex(K)@15; iTRAQ8plex(K)@16	missed K-K@15	-0.0270899	2643.42	661.862	2643.45	661.869	4	8
12					2	99	IGEATALEVR	iTRAQ8plex@N-term		-0.0167049	1361.77	681.89	1361.78	681.898	2	16
12					2	99	IGQMTQIER	iTRAQ8plex@N-term		-0.00489206	1378.75	690.382	1378.75	690.385	2	11
12					2	99	LGIPIIYGIDAVHGHNNVYK	iTRAQ8plex@N-term; Deamidated(N)@16; iTRAQ8plex(K)@20		0.00194418	2801.57	561.322	2801.57	561.321	5	11
12					2	99	SSSAPLLPLPK	iTRAQ8plex@N-term; iTRAQ8plex(K)@11		-0.00770286	1717.05	573.358	1717.06	573.361	3	10
12					2	99	VVQSLTSLISGLQGDAPADF	iTRAQ8plex@N-term	cleaved F-V@C-term	0.0087846	2321.25	774.758	2321.24	774.755	3	10
12					2	99	YTEFIDDLTTQVQNK	iTRAQ8plex@N-term; iTRAQ8plex(K)@15		-0.0100553	2422.27	808.432	2422.28	808.435	3	12
12					1.79588	98.77	IDDAVYR	iTRAQ8plex@N-term		-0.00439119	1154.62	578.317	1154.62	578.319	2	11
12					1.79588	98.92	MTLAEK	iTRAQ8plex@N-term; iTRAQ8plex(K)@6		-0.0115839	1299.76	434.26	1299.77	434.263	3	9
12					1.48149	97.96	YFIGSVLSGGGSVPAPQASAEAWASMVTEMQK	iTRAQ8plex@N-term; iTRAQ8plex(K)@32		0.00807632	3863.98	967.001	3863.97	966.999	4	8
12					1.13077	95.88	VVQSLTSLISGLQGDAPADFVGRPYVGGSK	iTRAQ8plex@N-term; iTRAQ8plex(K)@30		-0.00450441	3625.99	726.205	3625.99	726.206	5	10
13	38.9	tr|C5Z8N0|C5Z8N0_SORBI	Uncharacterized protein OS=Sorghum bicolor OX=4558 GN=SORBI_3010G118900 PE=4 SV=1	24	2	99	AINGDVGTLATDGSK	iTRAQ8plex@N-term; Deamidated(N)@3; iTRAQ8plex(K)@15		0.00164743	2027.1	507.783	2027.1	507.782	4	12
13					2	99	EVPSDIAVLQVK	iTRAQ8plex@N-term; iTRAQ8plex(K)@12		-0.0228605	1905.12	477.286	1905.14	477.292	4	8
13					2	99	LAVLLYHGVAAHYSAQSLK	iTRAQ8plex@N-term; iTRAQ8plex(K)@19		0.000957858	2648.53	663.139	2648.53	663.139	4	19
13					2	99	LAVYLIDAVLLPTELSK	iTRAQ8plex@N-term; iTRAQ8plex(K)@17		0.0130796	2465.51	822.844	2465.5	822.84	3	12
13					2	99	LGSIQGGFAQVTSLYQATGK	iTRAQ8plex@N-term; iTRAQ8plex(K)@20		0.000358803	2633.46	527.7	2633.46	527.7	5	8
13					2	99	LPTAFYQR	iTRAQ8plex@N-term		-0.00406405	1298.72	433.916	1298.73	433.917	3	8
13					2	99	QTITVLAVDN	iTRAQ8plex@N-term	cleaved N-A@C-term	-0.00419952	1376.78	689.396	1376.78	689.398	2	7
13					2	99	QTITVLAVDNAVMAR	iTRAQ8plex@N-term; Deamidated(N)@10		-0.0289029	1906.02	636.348	1906.05	636.357	3	10
13					2	99	SAGAAAGLTVFCPADK	iTRAQ8plex@N-term; Carbamidomethyl(C)@12; iTRAQ8plex(K)@16		0.00953713	2143.17	715.396	2143.16	715.393	3	9
13					2	99	VAAFTPSTGPSNR	iTRAQ8plex@N-term		0.00206693	1607.86	536.96	1607.86	536.96	3	14
13					2	99	VIYLHVLLDYFDAAK	iTRAQ8plex@N-term; iTRAQ8plex(K)@15		0.0101437	2387.38	597.853	2387.37	597.85	4	13
13					1.67778	98.59	ADGDTVK	iTRAQ8plex@N-term; iTRAQ8plex(K)@7		-0.00654804	1312.74	657.376	1312.74	657.38	2	11
13					1.35655	99	AGLLAGTADAVAAYDR	iTRAQ8plex@N-term	cleaved F-A@N-term	-0.0125263	1837.97	613.664	1837.98	613.669	3	14
13					1.19382	99	LIDAVLLPTELSK	iTRAQ8plex@N-term; iTRAQ8plex(K)@13	cleaved Y-L@N-term	-0.00472142	2019.24	674.087	2019.24	674.089	3	12
13					1.13077	99	IDAVLLPTELSK	iTRAQ8plex@N-term; iTRAQ8plex(K)@12	cleaved L-I@N-term	-0.00867904	1906.15	636.391	1906.16	636.394	3	12
13					1.00436	99	VLLDYFDAAK	iTRAQ8plex@N-term; iTRAQ8plex(K)@10	cleaved H-V@N-term	-0.00957943	1762	588.342	1762.01	588.345	3	11
13					0.69037	99	LAVLLYHGVAAHYSAQ	iTRAQ8plex@N-term	cleaved Q-S@C-term	-0.00156932	2016.11	673.043	2016.11	673.044	3	10
13					0.114074	99	LAVLLYHGVAAHY	iTRAQ8plex@N-term; iTRAQ8plex(Y)@13	cleaved Y-S@C-term	-0.00151364	2034.19	509.554	2034.19	509.554	4	13
13					0.0550241	99	SIKEVPSDIAVLQVK	Carbamyl@N-term; iTRAQ8plex(K)@3; iTRAQ8plex(K)@15	missed K-E@3	-0.0175488	2276.34	759.787	2276.36	759.793	3	11
13					0.0310503	99	FAGLLAGTADAVAAYDR	iTRAQ8plex@N-term	cleaved G-F@N-term	-0.0143293	1985.04	662.687	1985.05	662.691	3	12
13					0.0168249	99	GGFAGLLAGTADAVAAYDR	iTRAQ8plex@N-term	cleaved C-G@N-term	0.000885257	2099.1	700.706	2099.1	700.706	3	13
13					0.00877392	99	VAAFTPSTGPSN	iTRAQ8plex@N-term	cleaved N-R@C-term	0.0106145	1451.77	726.891	1451.76	726.885	2	13
13					0.00656376	99	LGSIQGGFAQVTSLY	iTRAQ8plex@N-term; iTRAQ8plex(Y)@15	cleaved Y-Q@C-term	-0.00784208	2148.2	717.073	2148.2	717.075	3	12
13					0.00348834	97.02	DLLSK	iTRAQ8plex@N-term; iTRAQ8plex(K)@5	cleaved T-D@N-term	-0.00652668	1182.74	592.376	1182.74	592.379	2	8
14	28.16	P13645	SWISS-PROT:P13645 Tax_Id=9606 Gene_Symbol=KRT10 Keratin, type I cytoskeletal 10	14	2	99	ALEESNYELEGK	iTRAQ8plex@N-term; iTRAQ8plex(K)@12		0.0126735	1989.06	664.029	1989.05	664.024	3	13
14					2	99	DAEAWFNEK	iTRAQ8plex@N-term; iTRAQ8plex(K)@9		-0.00815261	1716.89	573.302	1716.89	573.305	3	8
14					2	99	GSLGGGFSSGGFSGGSFSR	iTRAQ8plex@N-term		0.004377	2010.97	671.332	2010.97	671.331	3	14
14					2	99	IRLENEIQTYR	iTRAQ8plex@N-term	missed R-L@2	-0.0041173	1737.96	580.329	1737.97	580.33	3	11
14					2	99	LAADDFR	iTRAQ8plex@N-term		-0.00525912	1110.59	556.303	1110.6	556.306	2	11
14					2	99	NQILNLTTDNANILLQIDNAR	iTRAQ8plex@N-term		-0.00729934	2670.45	891.158	2670.46	891.161	3	14
14					2	99	NVQALEIELQSQLALK	iTRAQ8plex@N-term; iTRAQ8plex(K)@16		-0.0097755	2404.41	802.476	2404.42	802.479	3	15
14					2	99	NVSTGDVNVEMNAAPGVDLTQLLNNMR	iTRAQ8plex@N-term		-0.0110467	3175.58	1059.53	3175.59	1059.54	3	19
14					2	99	QSLEASLAETEGR	Gln->pyro-Glu@N-term		-0.00392928	1372.64	687.329	1372.65	687.331	2	8
14					2	99	VLDELTLTK	iTRAQ8plex@N-term; iTRAQ8plex(K)@9		-0.000443095	1639	547.341	1639	547.341	3	10
14					2	99	VTMQNLNDR	iTRAQ8plex@N-term		-0.00570211	1393.72	465.582	1393.73	465.584	3	10
14					1.85387	99	LASYLDK	iTRAQ8plex@N-term; iTRAQ8plex(K)@7		-0.0109734	1416.83	473.285	1416.84	473.289	3	9
14					1.79588	98.85	LENEIQTYR	iTRAQ8plex@N-term		-0.000105545	1468.78	735.399	1468.78	735.399	2	9
14					1.20761	95.85	SEITELR	iTRAQ8plex@N-term		-0.0050769	1150.65	576.33	1150.65	576.332	2	11
15	44.73	tr|C5X5K6|C5X5K6_SORBI	Peroxidase OS=Sorghum bicolor OX=4558 GN=SORBI_3002G416700 PE=3 SV=1	18	2	99	DSTASFPSETTDLPAPTSSLQQLLSLFSNK	iTRAQ8plex@N-term; iTRAQ8plex(K)@30		0.00727919	3789.98	948.503	3789.98	948.502	4	14
15					2	99	DSVVALGGPSWTVLLGR	iTRAQ8plex@N-term		-0.00708318	2030.14	677.721	2030.15	677.723	3	14
15					2	99	DSVVALGGPSWTVLLGRR	iTRAQ8plex@N-term	missed R-R@17	-0.00106228	2186.25	729.756	2186.25	729.757	3	10
15					2	99	FDVIDSIK	iTRAQ8plex@N-term; iTRAQ8plex(K)@8		-0.00342857	1543.9	515.642	1543.91	515.643	3	10
15					2	99	LSPLTGTDGEIR	iTRAQ8plex@N-term	cleaved N-L@N-term	-0.00328346	1561.86	521.627	1561.86	521.628	3	13
15					2	99	MGNLSPLTGTDGEIR	iTRAQ8plex@N-term; iTRAQ8plex(S)@5		0.00199626	2168.17	543.051	2168.17	543.05	4	11
15					2	99	NLDATDMVALSGAH	iTRAQ8plex@N-term	cleaved H-T@C-term	0.0055654	1717.87	573.63	1717.86	573.628	3	10
15					2	99	NLDATDMVALSGAHTIGQAQ	iTRAQ8plex@N-term	cleaved Q-C@C-term	-0.00283671	2316.17	773.063	2316.17	773.063	3	13
15					2	99	RDSTASFPSETTDLPAPTSSLQQLLSLFSNK	iTRAQ8plex@N-term; iTRAQ8plex(K)@31	missed R-D@1	0.020464	3946.1	790.227	3946.08	790.223	5	12
15					2	99	RFDVIDSIK	iTRAQ8plex@N-term; No iTRAQ8plex(K)@9	missed R-F@1	-0.00738598	1395.8	466.272	1395.8	466.275	3	13
15					2	99	SSLQQLLSLFSNK	iTRAQ8plex@N-term; iTRAQ8plex(K)@13	cleaved T-S@N-term	-0.0189053	2072.19	691.737	2072.21	691.744	3	11
15					2	99	TSAFTAAMVK	iTRAQ8plex@N-term; iTRAQ8plex(K)@10	cleaved F-T@N-term	-0.024358	1633.91	545.643	1633.93	545.651	3	11
15					1.95861	99	SGVDAAVMQEAR	iTRAQ8plex@N-term; Oxidation(M)@8		0.00555735	1552.79	518.603	1552.78	518.601	3	14
15					1.39794	97.08	TGASLLR	iTRAQ8plex@N-term		-0.00487477	1020.62	511.317	1020.62	511.319	2	10
15					0.338187	99	SASAFTSAFTAAMVK	iTRAQ8plex@N-term; iTRAQ8plex(K)@15	cleaved S-S@N-term	0.00899366	2097.15	700.057	2097.14	700.054	3	14
15					0.195179	99	FASSASAFTSAFTAAMVK	iTRAQ8plex@N-term; Oxidation(M)@16; iTRAQ8plex(K)@18	cleaved N-F@N-term	-0.00535873	2418.27	807.096	2418.27	807.098	3	11
15					0.191789	99	TAAMVK	iTRAQ8plex@N-term; iTRAQ8plex(K)@6	cleaved F-T@N-term	-0.00403197	1227.74	410.255	1227.75	410.256	3	8
15					0.0254883	99	NLSPLTGTDGEIR	iTRAQ8plex@N-term	cleaved G-N@N-term	0.00663932	1675.91	838.963	1675.9	838.96	2	9
16	38.97	tr|C5WXC7|C5WXC7_SORBI	Alpha-galactosidase OS=Sorghum bicolor OX=4558 GN=SORBI_3001G208100 PE=3 SV=1	12	2	99	ALADYVHAK	iTRAQ8plex@N-term; iTRAQ8plex(K)@9		-0.00847149	1594.92	532.648	1594.93	532.65	3	10
16					2	99	DILSNSEVIAVNQDSLGVQGK	iTRAQ8plex@N-term; Deamidated(N)@5; iTRAQ8plex(K)@21		0.00808508	2794.53	699.639	2794.52	699.637	4	10
16					2	99	ENPATWAGSMGNSWR	iTRAQ8plex@N-term; Oxidation(M)@10; Deamidated(N)@12		-0.00129733	1983.9	662.309	1983.91	662.309	3	9
16					2	99	LGIYSDAGTR	iTRAQ8plex@N-term		-0.0078534	1355.73	452.916	1355.74	452.919	3	14
16					2	99	QNFPSGIK	iTRAQ8plex@N-term; iTRAQ8plex(K)@8		-0.00119703	1497.88	500.299	1497.88	500.299	3	10
16					2	99	QTADALVNTGLAK	iTRAQ8plex@N-term; iTRAQ8plex(K)@13		-0.00204523	1909.11	637.376	1909.11	637.377	3	8
16					2	99	SEVIAVNQDSLGVQGK	iTRAQ8plex@N-term; iTRAQ8plex(K)@16	cleaved N-S@N-term	-0.0381893	2251.23	751.416	2251.26	751.428	3	9
16					2	99	SHFSIWALAK	iTRAQ8plex@N-term; iTRAQ8plex(K)@10		-0.00598937	1767.02	442.763	1767.03	442.765	4	7
16					2	99	TFSSWGIDYLK	iTRAQ8plex@N-term; iTRAQ8plex(K)@11		-0.00386694	1924.05	642.358	1924.06	642.359	3	15
16					2	99	TTDDIADNWGSMTSR	iTRAQ8plex@N-term		0.00662577	1972.92	658.646	1972.91	658.644	3	18
16					2	99	VQSNNGLEVWAGPLSNNR	iTRAQ8plex@N-term; Deamidated(N)@4		-0.00741815	2259.15	754.057	2259.16	754.059	3	9
16					2	99	WASYAGPGGWNDPDMLEVGNGGMSEAEYR	iTRAQ8plex@N-term; Deamidated(N)@20		0.0233773	3420.52	856.137	3420.5	856.132	4	19
17	32.71	tr|A0A1B6PKE9|A0A1B6PKE9_SORBI	Uncharacterized protein OS=Sorghum bicolor OX=4558 GN=SORBI_3006G056300 PE=3 SV=1	13	2	99	AGDDAAFAVLDLAPGLR	iTRAQ8plex@N-term		-0.00513451	1975.06	659.362	1975.07	659.363	3	12
17					2	99	AQIDPHDYFR	iTRAQ8plex@N-term		0.000386659	1564.79	522.605	1564.79	522.605	3	12
17					2	99	EPLAGAAWTEIFR	iTRAQ8plex@N-term		-0.00255449	1763.95	588.99	1763.95	588.991	3	10
17					2	99	IGSVAESDTPFPHR	iTRAQ8plex@N-term		0.00582356	1815.95	606.323	1815.94	606.321	3	17
17					2	99	NEQSVPPLVASN	iTRAQ8plex@N-term		-0.00467512	1557.83	779.92	1557.83	779.923	2	10
17					2	99	SSPSFASVLASSIR	iTRAQ8plex@N-term		0.00349899	1711.94	571.655	1711.94	571.654	3	11
17					2	99	TTSLAAASK	iTRAQ8plex@N-term; iTRAQ8plex(K)@9		-0.00143156	1456.87	486.63	1456.87	486.631	3	8
17					2	99	VVTAFK	iTRAQ8plex@N-term; iTRAQ8plex(K)@6		-0.00742897	1271.8	424.94	1271.81	424.943	3	8
17					2	99	WQTAAPAFPDDLFVR	iTRAQ8plex@N-term		-0.00178151	2037.06	680.028	2037.06	680.028	3	13
17					2	99	YGVAADHVVDALLVDAR	iTRAQ8plex@N-term		-0.00457747	2087.13	522.789	2087.13	522.79	4	15
17					1.65758	98.43	KYGVAADHVVDALLVDAR	iTRAQ8plex@N-term; iTRAQ8plex(K)@1	missed K-Y@1	0.00935228	2519.44	630.868	2519.43	630.865	4	8
17					1.50864	98.05	GAVGVLTK	iTRAQ8plex@N-term; iTRAQ8plex(K)@8		-0.00692315	1351.86	451.627	1351.86	451.629	3	9
17					1.13668	95.3	VDVEAGTAWVDSGATVGELYYAVGK	iTRAQ8plex@N-term; iTRAQ8plex(K)@25		-0.00638415	3164.64	792.168	3164.65	792.17	4	8
18	54.72	tr|C5XB38|C5XB38_SORBI	Uncharacterized protein OS=Sorghum bicolor OX=4558 GN=SORBI_3002G055600 PE=4 SV=1	17	2	99	ADNYGGFMIWER	iTRAQ8plex@N-term; Oxidation(M)@8		0.000541408	1777.84	593.621	1777.84	593.621	3	14
18					2	99	ALDTGIFER	iTRAQ8plex@N-term		-0.00505036	1324.72	442.582	1324.73	442.584	3	10
18					2	99	FYVGMTASETTHGWVHPK	iTRAQ8plex@N-term; Oxidation(M)@5; iTRAQ8plex(K)@18		0.0102908	2671.38	668.852	2671.37	668.849	4	13
18					2	99	GGPGKPLHLTATPR	iTRAQ8plex@N-term; iTRAQ8plex(K)@5		0.0019644	2009.2	670.741	2009.2	670.74	3	15
18					2	99	NVYYDVAPSVQK	iTRAQ8plex@N-term; iTRAQ8plex(K)@12		-0.00986551	1990.09	498.529	1990.1	498.532	4	8
18					2	99	RALDTGIFER	iTRAQ8plex@N-term	missed R-A@1	-0.00280964	1480.83	494.616	1480.83	494.617	3	12
18					2	99	TGQVTVFWGR	iTRAQ8plex@N-term; Trp->Kynurenin(W)@8		-0.00265044	1457.79	486.938	1457.79	486.938	3	10
18					2	99	WTAAYPATR	iTRAQ8plex@N-term		0.00314071	1339.72	670.868	1339.72	670.867	2	13
18					2	99	YADTLSNYTSMVK	iTRAQ8plex@N-term; Oxidation(M)@11; iTRAQ8plex(K)@13		-0.00271045	2116.09	706.372	2116.1	706.373	3	11
18					2	99	YDVLALELAK	iTRAQ8plex@N-term; iTRAQ8plex(K)@10		-0.00667719	1742.04	581.686	1742.04	581.689	3	13
18					2	99	YHLDLSGHPIAGIGDDIK	iTRAQ8plex@N-term; iTRAQ8plex(K)@18		-0.000650944	2528.38	843.802	2528.38	843.802	3	14
18					1.07572	99	SIGGFGSGYSLPSK	iTRAQ8plex@N-term; iTRAQ8plex(K)@14	cleaved L-S@N-term	-0.00693686	1964.08	655.699	1964.08	655.702	3	13
18					0.563837	99	ADNYGGF	iTRAQ8plex@N-term	cleaved F-M@C-term	-0.00577217	1046.49	524.253	1046.5	524.256	2	9
18					0.294992	99	IYDDADCEAYWHLAWDR	iTRAQ8plex@N-term; Carbamidomethyl(C)@7; Cation:Na(E)@8		-0.0235367	2524.08	842.367	2524.1	842.375	3	11
18					0.166853	97.32	PLHLTATPR	iTRAQ8plex@N-term	cleaved K-P@N-term	-0.00782698	1308.77	437.265	1308.78	437.268	3	8
18					0.160522	99	GFGSGYSLPSK	iTRAQ8plex@N-term; iTRAQ8plex(K)@11	cleaved G-G@N-term	-0.0111648	1706.93	569.985	1706.95	569.989	3	11
18					0.0376307	97.86	HCQFVGVPVSLSIGGFGSGYSLPSK	No iTRAQ8plex@N-term; Carbamidomethyl(C)@2; Deamidated(Q)@3; iTRAQ8plex(K)@25		-0.0208984	2884.45	962.491	2884.47	962.498	3	9
19	37.02	tr|C5WN99|C5WN99_SORBI	Uncharacterized protein OS=Sorghum bicolor OX=4558 GN=SORBI_3001G261600 PE=3 SV=1	13	2	99	APNGLFLQAK	iTRAQ8plex@N-term; Deamidated(N)@3; iTRAQ8plex(K)@10		-0.0223362	1666.96	556.662	1666.99	556.67	3	8
19					2	99	DGSQEWGTTDANIAQTVQVIDFLASR	iTRAQ8plex@N-term		0.00687628	3125.56	782.398	3125.56	782.397	4	18
19					2	99	DLLDGTQLQFK	iTRAQ8plex@N-term; iTRAQ8plex(K)@11		-0.00283054	1885.07	472.276	1885.08	472.277	4	7
19					2	99	FAQVQQDVYGR	iTRAQ8plex@N-term		0.00257112	1613.85	538.957	1613.85	538.956	3	15
19					2	99	HTSAAYVIMSNR	iTRAQ8plex@N-term		-0.00187587	1652.86	551.96	1652.86	551.961	3	11
19					2	99	LGVIVDLHAAPGSQNPFEHSATR	Delta:H(2)C(2)@N-term		0.0131254	2441.26	814.76	2441.25	814.756	3	15
19					2	99	NGLFLQAK	iTRAQ8plex@N-term; Deamidated(N)@1; iTRAQ8plex(K)@8	cleaved P-N@N-term	-0.00894302	1498.89	500.637	1498.9	500.64	3	8
19					2	99	VQASGWETFK	iTRAQ8plex@N-term; iTRAQ8plex(K)@10		0.000685575	1759.97	587.665	1759.97	587.665	3	11
19					2	99	YASSPSLLAVELLNEPLAPGATLSSLTK	iTRAQ8plex@N-term; iTRAQ8plex(K)@28		0.0184512	3449.97	863.499	3449.95	863.494	4	13
19					2	99	YLVADQGGGAAILADR	iTRAQ8plex@N-term; iTRAQ8plex(Y)@1		0.00452743	2197.24	550.316	2197.23	550.315	4	10
19					2	99	YYQEGYNAVR	iTRAQ8plex@N-term; Deamidated(N)@7		0.000154777	1566.76	523.261	1566.76	523.261	3	12
19					1.88606	99	STAGVVATANTPGPSETFQLVR	iTRAQ8plex@N-term	cleaved N-S@N-term	0.00628264	2506.34	836.454	2506.33	836.452	3	14
19					0.161781	98.44	SLTVEQNIDFVR	iTRAQ8plex@N-term	cleaved N-S@N-term	0.00309227	1723.94	575.655	1723.94	575.654	3	9
20	37.06	tr|A0A1B6PD27|A0A1B6PD27_SORBI	Purple acid phosphatase OS=Sorghum bicolor OX=4558 GN=SORBI_3008G113000 PE=3 SV=1	13	2	99	ADVVLAGHVHSYER	iTRAQ8plex@N-term		0.00623128	1855.99	465.005	1855.98	465.003	4	15
20					2	99	EASFGHATLEIK	iTRAQ8plex@N-term; iTRAQ8plex(K)@12		-0.00058826	1910.07	637.698	1910.07	637.698	3	13
20					2	99	NAAYQPWIWTAGNHELDFAPELGETTPFKPYTHR	iTRAQ8plex@N-term; iTRAQ8plex(K)@29		0.0199184	4565.32	914.072	4565.3	914.068	5	10
20					2	99	TFSFTTPPKPGPDVPFK	iTRAQ8plex@N-term; iTRAQ8plex(K)@9; iTRAQ8plex(K)@17		-0.00840682	2774.57	925.864	2774.58	925.866	3	10
20					2	99	THAYYSWHR	iTRAQ8plex@N-term		0.00695981	1523.76	508.929	1523.76	508.926	3	8
20					2	99	VAYDIVNGEATPVR	iTRAQ8plex@N-term; Deamidated(N)@7	cleaved N-V@N-term	0.000194899	1807.96	904.989	1807.96	904.988	2	10
20					2	99	VSNVAYDIVNGEATPVR	iTRAQ8plex@N-term; Deamidated(N)@10		0.00264824	2108.11	703.71	2108.11	703.709	3	19
20					2	99	VVADGVWLTNR	iTRAQ8plex@N-term		-0.00286404	1532.86	511.96	1532.86	511.961	3	13
20					2	99	WLVDAR	iTRAQ8plex@N-term		-0.00905382	1062.6	532.309	1062.61	532.314	2	10
20					2	99	YPTPYLSSGSTEPFWYSVK	iTRAQ8plex@N-term; iTRAQ8plex(K)@19		0.00814521	2816.46	939.827	2816.45	939.825	3	13
20					2	99	YTPQWTWLQAELQR	iTRAQ8plex@N-term		0.000207072	2123.11	708.711	2123.11	708.711	3	17
20					2	99	YYYAMGFGHTVR	iTRAQ8plex@N-term		-0.0180413	1767.85	590.292	1767.87	590.298	3	15
20					0.00305076	99	EATVEMPLDADVFR	Carbamyl@N-term	cleaved L-E@N-term	-0.000773921	1634.76	818.387	1634.76	818.388	2	14
21	30	tr|C5Z240|C5Z240_SORBI	Uncharacterized protein OS=Sorghum bicolor OX=4558 GN=SORBI_3010G003100 PE=4 SV=1	12	2	99	AAGGFGGITVNNR	iTRAQ8plex@N-term		-0.002475	1536.83	513.284	1536.83	513.284	3	19
21					2	99	DQIGSFFYFPPLGMQR	iTRAQ8plex@N-term; Oxidation(M)@14		0.00152118	2222.11	741.712	2222.11	741.712	3	18
21					2	99	DVYTLDFPTMPIDGPPVIR	iTRAQ8plex@N-term; Oxidation(M)@10		0.00139337	2465.28	617.328	2465.28	617.328	4	9
21					2	99	LRNEPPVIIDGK	iTRAQ8plex@N-term; iTRAQ8plex(K)@12	missed R-N@2	-0.00296638	1958.17	490.551	1958.18	490.552	4	10
21					2	99	NEPPVIIDGK	iTRAQ8plex@N-term; iTRAQ8plex(K)@10		-0.000860452	1688.99	564.004	1688.99	564.005	3	11
21					2	99	TENLDTWYLGQETYIR	iTRAQ8plex@N-term; Dioxidation(W)@7		0.00501418	2337.15	780.057	2337.14	780.055	3	14
21					2	99	TTLSGISYSPPDTPLR	iTRAQ8plex@N-term		0.00267798	2008.08	503.027	2008.08	503.027	4	16
21					2	99	VHNVGVSTSLNLR	iTRAQ8plex@N-term		-0.000250811	1698.97	567.33	1698.97	567.33	3	15
21					2	99	VTGVAILQYSNSK	iTRAQ8plex@N-term; Deamidated(N)@11; iTRAQ8plex(K)@13		0.000133138	1988.14	498.042	1988.14	498.042	4	10
21					1.82391	99	AVISVPFDTPDGDITLFIGDWYK	iTRAQ8plex@N-term; Dioxidation(W)@21; iTRAQ8plex(K)@23		-0.00184622	3208.68	1070.57	3208.68	1070.57	3	10
21					1.76955	99	KDVYTLDFPTMPIDGPPVIR	iTRAQ8plex@N-term; iTRAQ8plex(K)@1; Oxidation(M)@11	missed K-D@1	0.00643992	2897.59	725.404	2897.58	725.403	4	10
21					1.12494	95.87	VEPGK	iTRAQ8plex@N-term; iTRAQ8plex(K)@5		-0.0058292	1136.7	569.355	1136.7	569.358	2	8
22	51.19	tr|A0A1B6Q838|A0A1B6Q838_SORBI	Uncharacterized protein OS=Sorghum bicolor OX=4558 GN=SORBI_3003G422200 PE=3 SV=1	13	2	99	AGGGGGVDVVVSESGWPSADGK	iTRAQ8plex@N-term; iTRAQ8plex(K)@22		0.00267921	2595.34	649.843	2595.34	649.842	4	12
22					2	99	DNVQAYYPDVDIR	No iTRAQ8plex@N-term		0.0332582	1566.76	784.39	1566.73	784.373	2	11
22					2	99	FGLFNPDK	iTRAQ8plex@N-term; iTRAQ8plex(K)@8		-0.0170592	1544.86	515.962	1544.88	515.968	3	8
22					2	99	FGLFNPDKTPVYPINFA	iTRAQ8plex@N-term; iTRAQ8plex(K)@8	missed K-T@8	-0.00552999	2547.39	850.138	2547.4	850.14	3	12
22					2	99	FYFADKDLLTALR	iTRAQ8plex@N-term; iTRAQ8plex(K)@6	missed K-D@6	-0.00853171	2180.24	546.067	2180.25	546.069	4	11
22					2	99	GSGISLALDVGNDKVGELASDSAAAASWVR	iTRAQ8plex@N-term; iTRAQ8plex(K)@14	missed K-V@14	0.0136079	3523.89	881.979	3523.87	881.976	4	14
22					2	99	SDVVQLYK	iTRAQ8plex@N-term; iTRAQ8plex(K)@8		-0.00382593	1558.91	780.464	1558.92	780.466	2	10
22					2	99	TYNQNLINHAGK	iTRAQ8plex@N-term; iTRAQ8plex(K)@12		-0.00122281	1980.1	661.04	1980.1	661.041	3	15
22					2	99	VGELASDSAAAASWVR	iTRAQ8plex@N-term		-0.00370456	1892.99	632.003	1892.99	632.004	3	12
22					2	99	VSTAVK	iTRAQ8plex@N-term; iTRAQ8plex(K)@6		-0.00596507	1211.76	606.889	1211.77	606.892	2	10
22					2	99	YVVVGNEVPGAASVLQAMQNVHAALASAGLAGNVR	iTRAQ8plex@N-term; Oxidation(M)@18		-0.000618323	3752.99	939.256	3752.99	939.256	4	18
22					1.4318	97.79	GATVDNAR	iTRAQ8plex@N-term		-0.00569843	1106.59	554.304	1106.6	554.307	2	11
22					0.642065	96.09	SNGITSMR	iTRAQ8plex@N-term; Deamidated(N)@2		-0.00301171	1169.6	585.807	1169.6	585.808	2	10
23	44.36	tr|C5XHP8|C5XHP8_SORBI	Uncharacterized protein OS=Sorghum bicolor OX=4558 GN=SORBI_3003G419400 PE=3 SV=1	13	2	99	AGDPAAAAIVVGGFQMEDHLLQFDLEK	iTRAQ8plex@N-term; Oxidation(M)@16; iTRAQ8plex(K)@27		0.00835907	3465.81	867.461	3465.81	867.459	4	13
23					2	99	AYPYNPITGR	iTRAQ8plex@N-term		0.00163378	1454.78	485.935	1454.78	485.935	3	13
23					2	99	DAATSLYTIPTR	iTRAQ8plex@N-term		-0.0010602	1611.88	538.299	1611.88	538.3	3	12
23					2	99	DVTGVAGLSAAGLALPAQVAASQR	iTRAQ8plex@N-term		0.00432781	2526.41	632.61	2526.41	632.609	4	16
23					2	99	EWTFVGSSSMVDVNAK	iTRAQ8plex@N-term; iTRAQ8plex(K)@16		-0.00527372	2364.22	789.08	2364.22	789.082	3	12
23					2	99	GDGVAVFGTR	iTRAQ8plex@N-term		-0.000516434	1281.7	641.856	1281.7	641.857	2	17
23					2	99	IGYGVPEITFVLEGGK	iTRAQ8plex@N-term; iTRAQ8plex(K)@16		-0.00862384	2286.3	572.582	2286.31	572.584	4	16
23					2	99	LFLTGEPSSGDLTQTLQFAPLR	iTRAQ8plex@N-term		-0.00347731	2694.45	674.62	2694.45	674.621	4	12
23					2	99	VPYTALRPDVYRPVVEAFDR	iTRAQ8plex@N-term		0.0122188	2666.46	667.622	2666.45	667.619	4	16
23					1.85387	99	TLLPPTR	iTRAQ8plex@N-term		-0.00768579	1100.68	551.346	1100.69	551.35	2	8
23					1.56864	98.56	QLGFAK	iTRAQ8plex@N-term; iTRAQ8plex(K)@6		-0.00581476	1270.78	636.397	1270.79	636.4	2	10
23					1.52288	98.23	LANAYR	iTRAQ8plex@N-term		-0.00205761	1010.58	506.297	1010.58	506.298	2	9
23					0.0809219	99	APVLLPVAK	iTRAQ8plex@N-term; iTRAQ8plex(K)@9	cleaved A-A@N-term	-0.00549355	1515	506.006	1515	506.008	3	9
24	61.85	tr|C5Z475|C5Z475_SORBI	Peroxidase OS=Sorghum bicolor OX=4558 GN=SORBI_3010G162000 PE=3 SV=1	13	2	99	DGVNLLGGPTWSVPLGR	iTRAQ8plex@N-term		0.00113176	2041.13	681.383	2041.13	681.383	3	10
24					2	99	DMTALSGAHTIGR	iTRAQ8plex@N-term		0.0016738	1632.86	545.293	1632.86	545.293	3	20
24					2	99	GFEVIDAIK	iTRAQ8plex@N-term; iTRAQ8plex(K)@9		-0.0129322	1598.94	533.986	1598.95	533.99	3	9
24					2	99	GLLHSDQELFNGGSQDALVR	iTRAQ8plex@N-term; Deamidated(N)@11		0.00937126	2460.26	821.096	2460.26	821.092	3	21
24					2	99	LSPNFYSK	iTRAQ8plex@N-term; Deamidated(N)@4; iTRAQ8plex(K)@8		-0.00599135	1563.87	522.297	1563.88	522.299	3	7
24					2	99	MFGNQGLSAR	iTRAQ8plex@N-term; Oxidation(M)@1		-0.00250166	1399.72	467.579	1399.72	467.58	3	13
24					2	99	MGNLMPSSGTPTEVR	iTRAQ8plex@N-term; Oxidation(M)@5		0.00539779	1895.94	632.989	1895.94	632.987	3	14
24					2	99	QQMASAVAAEK	iTRAQ8plex@N-term; iTRAQ8plex(K)@11		0.000232517	1740.97	581.329	1740.97	581.329	3	15
24					2	99	QYSTNANQFSADFVSAMIK	iTRAQ8plex@N-term; Oxidation(M)@17; iTRAQ8plex(K)@19		0.00294353	2745.39	916.138	2745.39	916.137	3	10
24					2	99	SGGDATLAPFDVQTPDGFDNAYYQNLVAQK	iTRAQ8plex@N-term; iTRAQ8plex(K)@30		-0.00190065	3809.9	953.482	3809.9	953.482	4	10
24					2	99	TASQSLANSNLPGPGSSLATLIR	iTRAQ8plex@N-term		0.00555243	2558.4	640.608	2558.4	640.607	4	11
24					1.09691	99	SNLPGPGSSLATLIR	iTRAQ8plex@N-term	cleaved N-S@N-term	-0.0105342	1786.01	596.346	1786.03	596.349	3	11
24					0.737549	97.06	GAGPNANSVR	iTRAQ8plex@N-term; Deamidated(N)@7		0.00657257	1246.66	416.562	1246.66	416.56	3	9
25	58.22	tr|C5WXD7|C5WXD7_SORBI	Uncharacterized protein OS=Sorghum bicolor OX=4558 GN=SORBI_3001G209300 PE=4 SV=1	15	2	99	AGYAPSHWVKPGQGDR	iTRAQ8plex@N-term; iTRAQ8plex(K)@10		0.00297215	2333.25	584.32	2333.25	584.32	4	12
25					2	99	ANGGLIEGIADYVR	iTRAQ8plex@N-term; Deamidated(N)@2		-0.00727257	1751.93	584.984	1751.94	584.986	3	16
25					2	99	FDQAVGVNYAK	iTRAQ8plex@N-term; iTRAQ8plex(K)@11		-0.00460062	1819	455.758	1819.01	455.76	4	7
25					2	99	GGYTDDFFAQILGK	iTRAQ8plex@N-term; iTRAQ8plex(K)@14		-0.00329537	2139.14	714.055	2139.15	714.056	3	11
25					2	99	KPVDAITLVVEDIGGVAFTSANR	iTRAQ8plex@N-term; iTRAQ8plex(K)@1		0.00902823	2979.69	745.931	2979.69	745.929	4	16
25					2	99	MKGGYTDDFFAQILGK	iTRAQ8plex@N-term; iTRAQ8plex(K)@2; iTRAQ8plex(K)@16	missed K-G@2	0.00104893	2702.49	676.629	2702.49	676.629	4	8
25					2	99	QVLSDASTF	iTRAQ8plex@N-term	cleaved F-I@C-term	0.000721853	1270.67	636.343	1270.67	636.343	2	9
25					2	99	QVLSDASTFIWNTFNQR	iTRAQ8plex@N-term; Deamidated(N)@12		0.00651623	2331.19	778.069	2331.18	778.067	3	16
25					2	99	TVQQLWK	iTRAQ8plex@N-term; iTRAQ8plex(K)@7		-0.00488461	1509.91	504.31	1509.91	504.312	3	6
25					2	99	VLSDASTFIWNTFNQR	iTRAQ8plex@N-term	cleaved Q-V@N-term	0.000349078	2202.14	735.053	2202.14	735.053	3	13
25					2	99	WDQGYDVTAR	iTRAQ8plex@N-term		-0.00265573	1513.74	757.879	1513.75	757.881	2	15
25					0.657577	99	AGYAPSHWVK	iTRAQ8plex@N-term; iTRAQ8plex(K)@10	cleaved K-P@C-term	-0.0155343	1722.95	575.324	1722.97	575.33	3	11
25					0.224754	99	FDQAVGVN	iTRAQ8plex@N-term	cleaved N-Y@C-term	-0.00295415	1152.61	577.31	1152.61	577.311	2	8
25					0.178486	99	GGLIEGIADYVR	iTRAQ8plex@N-term	cleaved N-G@N-term	-0.0101096	1565.86	783.938	1565.87	783.943	2	9
25					0.118615	99	VTFDATNTASNTPGGQR	iTRAQ8plex@N-term; Deamidated(N)@7	cleaved A-V@N-term	-0.000642562	2041	681.341	2041	681.341	3	14
26	22.1	tr|A0A1Z5R915|A0A1Z5R915_SORBI	Purple acid phosphatase OS=Sorghum bicolor OX=4558 GN=SORBI_3007G091100 PE=3 SV=1	11	2	99	AQVGSNLAPLDPAAVR	iTRAQ8plex@N-term		0.00163524	1882.06	628.361	1882.06	628.36	3	20
26					2	99	FMEPITSK	iTRAQ8plex@N-term; iTRAQ8plex(K)@8		-0.0016455	1559.88	520.968	1559.88	520.969	3	9
26					2	99	GGIPTTLDGPFPPATR	iTRAQ8plex@N-term	cleaved C-G@N-term	0.000703981	1900.04	634.353	1900.04	634.353	3	18
26					2	99	IPLMVIEGNHEIEPQGHGGEVTFASYLAR	iTRAQ8plex@N-term		0.00915156	3467.79	867.955	3467.78	867.953	4	22
26					2	99	IPTTLDGPFPPATR	iTRAQ8plex@N-term	cleaved G-I@N-term	-0.000633423	1785.99	596.338	1785.99	596.338	3	10
26					2	99	NQDAYGENSVGDQIYIVR	iTRAQ8plex@N-term		0.00940113	2344.17	782.397	2344.16	782.394	3	18
26					2	99	QGSDDVPLTDPR	iTRAQ8plex@N-term		0.0040293	1602.82	802.417	1602.82	802.415	2	10
26					2	99	SEVWYGER	iTRAQ8plex@N-term		0.00106552	1328.67	665.341	1328.67	665.341	2	12
26					2	99	SVGDQIYIVR	iTRAQ8plex@N-term	cleaved N-S@N-term	-0.00676045	1452.82	485.28	1452.82	485.282	3	8
26					2	99	VQPPAPEQIALAASADADSLWVSWVTGR	iTRAQ8plex@N-term		0.0117148	3238.7	1080.58	3238.69	1080.57	3	14
26					1.19382	96.1	ESYQPR	iTRAQ8plex@N-term		-0.00263254	1082.56	542.289	1082.57	542.29	2	9
27	43.98	tr|C5WYQ4|C5WYQ4_SORBI	Peroxidase OS=Sorghum bicolor OX=4558 GN=SORBI_3001G360400 PE=3 SV=1	13	2	99	DASFFLGGR	iTRAQ8plex@N-term		-0.00285957	1272.67	637.344	1272.68	637.346	2	13
27					2	99	GFEVIDAAK	iTRAQ8plex@N-term; iTRAQ8plex(K)@9		-0.000935545	1556.9	519.974	1556.9	519.975	3	12
27					2	99	GLGVDDMVVLSGAHTVGR	iTRAQ8plex@N-term; Oxidation(M)@7		0.0137805	2102.12	526.538	2102.11	526.535	4	9
27					2	99	GVDFDMPAGR	iTRAQ8plex@N-term		0.00338133	1367.68	684.85	1367.68	684.848	2	15
27					2	99	LAVPSDISPSFAASLR	iTRAQ8plex@N-term		0.000211969	1934.08	645.7	1934.08	645.7	3	14
27					2	99	LGSPNNPSLR	iTRAQ8plex@N-term		0.00178508	1357.76	679.889	1357.76	679.888	2	14
27					2	99	QNPGVGAGLIR	iTRAQ8plex@N-term		-0.00221361	1384.81	462.61	1384.81	462.61	3	15
27					2	99	SVVGAAVR	iTRAQ8plex@N-term		-0.00246096	1061.65	531.831	1061.65	531.832	2	10
27					2	99	VLFTSDASLLSSPATAK	iTRAQ8plex@N-term; iTRAQ8plex(K)@17		0.00200864	2315.32	772.781	2315.32	772.781	3	11
27					1.95861	99	LDSQYYK	iTRAQ8plex@N-term; iTRAQ8plex(K)@7		0.00127203	1523.85	508.956	1523.84	508.955	3	8
27					1.79588	99	MASVEVK	iTRAQ8plex@N-term; iTRAQ8plex(K)@7		-0.00294465	1370.8	457.941	1370.81	457.942	3	11
27					1	98.58	TGNSGEIR	iTRAQ8plex@N-term; Deamidated(N)@3		-0.00528358	1137.59	569.801	1137.59	569.804	2	10
27					0.00130485	97.4	TLDFLPPPTSN	iTRAQ8plex@N-term; Deamidated(N)@11	cleaved N-L@C-term	-0.00500175	1505.79	753.901	1505.79	753.903	2	8
28	51.92	tr|C5Y1P4|C5Y1P4_SORBI	Uncharacterized protein OS=Sorghum bicolor OX=4558 GN=SORBI_3005G099000 PE=4 SV=1	15	2	99	AEVYLGLAAAESGVPDGAQGTIAVYLK	iTRAQ8plex@N-term; iTRAQ8plex(K)@27		0.00974195	3270.81	655.168	3270.8	655.167	5	10
28					2	99	ALQTGLFER	iTRAQ8plex@N-term		-0.00301206	1337.76	446.927	1337.76	446.928	3	7
28					2	99	APNYGGVMVWDR	iTRAQ8plex@N-term; Oxidation(M)@8		0.000973268	1683.84	562.286	1683.83	562.285	3	11
28					2	99	GVYRPFGDAAVDGIDFYIDNGAPDHYDELAR	iTRAQ8plex@N-term; Deamidated(N)@20		0.0215067	3732.79	934.204	3732.76	934.198	4	13
28					2	99	KQTNQVTVFWGR	iTRAQ8plex@N-term; iTRAQ8plex(K)@1	cleaved A-K@N-term; missed K-Q@1	0.000533206	2071.18	691.4	2071.18	691.4	3	17
28					2	99	NGGTWGIVEEWDKWTAR	iTRAQ8plex@N-term; Deamidated(N)@1; iTRAQ8plex(K)@13	missed K-W@13	-0.00741059	2613.34	654.341	2613.34	654.343	4	12
28					2	99	QTNQVTVFWGR	iTRAQ8plex@N-term		-0.00293841	1638.88	820.445	1638.88	820.447	2	15
28					2	99	YLYYDLLPK	iTRAQ8plex@N-term; iTRAQ8plex(K)@9		-0.0105063	1795.03	599.35	1795.04	599.353	3	8
28					2	99	YWGDLSGHQLGGVGADIK	iTRAQ8plex@N-term; iTRAQ8plex(K)@18		0.00340398	2480.33	621.09	2480.33	621.089	4	16
28					1.42022	97.63	LTASPR	iTRAQ8plex@N-term		-0.00125233	947.569	474.792	947.571	474.793	2	10
28					1.19382	99	ADVADNLWNAHLGGR	iTRAQ8plex@N-term	cleaved A-A@N-term	0.00466865	1911.99	638.337	1911.99	638.336	3	15
28					0.571865	95.97	NGGTWGIVEEWDK	iTRAQ8plex@N-term; Deamidated(N)@1; iTRAQ8plex(K)@13		0.00214579	2099.08	700.701	2099.08	700.7	3	9
28					0.546682	99	GVGADIK	iTRAQ8plex@N-term; iTRAQ8plex(K)@7	cleaved G-G@N-term	-0.0033208	1266.77	423.265	1266.78	423.266	3	9
28					0.000869447	97.56	FYGDDK	iTRAQ8plex@N-term; No iTRAQ8plex(K)@6		-4.4487e-05	1047.52	524.766	1047.52	524.766	2	10
28					0.000434506	96.55	NYGGVMVWDR	iTRAQ8plex@N-term; Oxidation(M)@6	cleaved P-N@N-term	-0.00289745	1515.74	506.255	1515.74	506.256	3	9
29	17.93	tr|C5XWE5|C5XWE5_SORBI	Uncharacterized protein OS=Sorghum bicolor OX=4558 GN=SORBI_3004G197600 PE=4 SV=1	11	2	99	APVIVAK	iTRAQ8plex@N-term; iTRAQ8plex(K)@7		-0.00503147	1304.86	435.96	1304.86	435.962	3	9
29					2	99	DAAPSSLADIK	iTRAQ8plex@N-term; iTRAQ8plex(K)@11		-0.00144911	1694.96	565.996	1694.97	565.996	3	15
29					2	99	GANVDGVITDFPGTAHR	iTRAQ8plex@N-term		0.00982716	2030.06	677.693	2030.05	677.69	3	20
29					2	99	LSDFLTFAK	iTRAQ8plex@N-term; iTRAQ8plex(K)@9		-0.0091419	1648.96	550.659	1648.96	550.662	3	10
29					2	99	SQFASQVTTINDLK	iTRAQ8plex@N-term; Deamidated(N)@11; iTRAQ8plex(K)@14		0.0232008	2160.21	721.078	2160.19	721.07	3	13
29					2	99	SYIWPVTPDNYLLPYTSVVDDAHK	iTRAQ8plex@N-term; iTRAQ8plex(K)@24		0.00383328	3400.78	851.203	3400.78	851.202	4	13
29					2	99	TFASGILVPK	iTRAQ8plex@N-term; iTRAQ8plex(K)@10		-0.00728439	1640.01	821.01	1640.01	821.013	2	9
29					2	99	YNLVYMIEENVR	iTRAQ8plex@N-term; Oxidation(M)@6		-0.0013099	1861.95	931.984	1861.96	931.985	2	14
29					1.95861	99	NLKPMISNPAIGFNQYR	iTRAQ8plex@N-term; iTRAQ8plex(K)@3; Oxidation(M)@5		0.00387704	2586.42	647.613	2586.42	647.612	4	13
29					1.82391	99	ALDDSGYSK	iTRAQ8plex@N-term; iTRAQ8plex(K)@9		-0.00266111	1562.84	521.953	1562.84	521.954	3	11
29					1.34679	97.79	TLSGK	iTRAQ8plex@N-term; iTRAQ8plex(K)@5		-0.0118106	1112.69	557.352	1112.7	557.358	2	8
30	40.17	tr|C5XIK1|C5XIK1_SORBI	Uncharacterized protein OS=Sorghum bicolor OX=4558 GN=SORBI_3003G432700 PE=4 SV=1	11	2	99	AAGAYATYANGSLAVFDPAAAPAASTPPLATIQLPEVGAGTVQYMR	iTRAQ8plex@N-term; Deamidated(N)@10		0.0151894	4825.47	1207.38	4825.46	1207.37	4	14
30					2	99	DGNLVLLDAR	iTRAQ8plex@N-term		-0.00466957	1388.79	695.401	1388.79	695.404	2	13
30					2	99	GQPVGEGASAELTAAGDLVLR	iTRAQ8plex@N-term		0.00708229	2314.25	579.57	2314.24	579.568	4	11
30					2	99	LVSLPGLAYFNDPATSLK	iTRAQ8plex@N-term; iTRAQ8plex(K)@18		-0.0022083	2513.43	629.366	2513.44	629.366	4	13
30					2	99	LYLTVADDSLSAYVDAKPPQR	iTRAQ8plex@N-term; iTRAQ8plex(K)@17		0.00577849	2929.61	733.409	2929.6	733.408	4	14
30					2	99	QPFDYPTAK	Gln->pyro-Glu@N-term; iTRAQ8plex(K)@9	cleaved A-Q@N-term; cleaved K-P@C-term	-0.00286359	1352.69	677.352	1352.69	677.353	2	8
30					2	99	SATGAVVWSSGTAGR	iTRAQ8plex@N-term		0.00247238	1709.9	855.959	1709.9	855.957	2	18
30					2	99	SVAAMAVTR	iTRAQ8plex@N-term		-0.00211341	1208.68	605.349	1208.69	605.35	2	15
30					2	99	WANTDASLPHHVTYADGSVAR	iTRAQ8plex@N-term		0.0212169	2571.3	643.832	2571.28	643.827	4	18
30					2	99	YYHLGFSK	iTRAQ8plex@N-term; iTRAQ8plex(K)@8		-0.00508037	1621.9	406.483	1621.91	406.484	4	9
30					1.46852	97.95	LEHDGHLR	iTRAQ8plex@N-term		0.0031779	1279.7	427.573	1279.69	427.572	3	9
31	24.85	tr|C5YRS3|C5YRS3_SORBI	Purple acid phosphatase OS=Sorghum bicolor OX=4558 GN=SORBI_3008G037000 PE=3 SV=1	10	2	99	ADLAALDR	iTRAQ8plex@N-term		-0.00445993	1147.65	574.83	1147.65	574.832	2	12
31					2	99	DAMEVLLYGAR	iTRAQ8plex@N-term		-0.00600988	1540.82	771.416	1540.82	771.419	2	8
31					2	99	EGLADKYIDPQPAISVFR	iTRAQ8plex@N-term; iTRAQ8plex(K)@6	missed K-Y@6	0.000639966	2626.46	657.622	2626.46	657.622	4	11
31					2	99	FVVVGDLGQTGWTASTLK	iTRAQ8plex@N-term; iTRAQ8plex(K)@18		-0.000528352	2486.4	622.607	2486.4	622.607	4	8
31					2	99	HVAAADYDMLLLPGDLSYADLVQSR	iTRAQ8plex@N-term; Oxidation(M)@9		0.0011533	3052.55	764.145	3052.55	764.144	4	13
31					2	99	LPLLEPKPFK	iTRAQ8plex@N-term; iTRAQ8plex(K)@7; iTRAQ8plex(K)@10		-0.00754884	2093.33	524.34	2093.34	524.342	4	7
31					2	99	LVAPLASAR	iTRAQ8plex@N-term	cleaved R-P@C-term	-0.0126554	1200.74	401.253	1200.75	401.257	3	7
31					2	99	TPPSTLPFR	iTRAQ8plex@N-term		-0.00595231	1318.75	440.59	1318.76	440.592	3	8
31					2	99	YIDPQPAISVFR	iTRAQ8plex@N-term		-0.00229041	1708.94	570.655	1708.95	570.656	3	14
31					1.95861	99	VDAVFAGHVHAYER	iTRAQ8plex@N-term		0.0833361	1874.06	469.522	1873.97	469.501	4	12
32	36	tr|C5YK12|C5YK12_SORBI	Uncharacterized protein OS=Sorghum bicolor OX=4558 GN=SORBI_3007G100600 PE=4 SV=1	14	2	99	ADAGAGAATVPLSR	iTRAQ8plex@N-term		-0.000408001	1559.86	520.96	1559.86	520.96	3	16
32					2	99	APAQPDALAK	iTRAQ8plex@N-term; iTRAQ8plex(K)@10		-0.00253016	1588.94	530.653	1588.94	530.654	3	12
32					2	99	DFVVGGANDAWK	iTRAQ8plex@N-term; iTRAQ8plex(K)@12		-0.0110618	1886	629.675	1886.01	629.679	3	15
32					2	99	FAGAADSVLEVTR	No iTRAQ8plex@N-term		-0.000956603	1334.68	668.348	1334.68	668.349	2	13
32					2	99	FQVGDKLVFK	iTRAQ8plex@N-term; iTRAQ8plex(K)@6; iTRAQ8plex(K)@10	missed K-L@6	-0.00570583	2092.28	524.076	2092.28	524.078	4	12
32					2	99	LLLVVMSDK	iTRAQ8plex@N-term; Oxidation(M)@6; iTRAQ8plex(K)@9		-0.00551701	1640.99	548.005	1641	548.007	3	8
32					2	99	LVFKFAGAADSVLEVTR	Carbamyl@N-term; iTRAQ8plex(K)@4	missed K-F@4	0.00132641	2169.21	724.078	2169.21	724.077	3	16
32					2	99	RDFVVGGANDAWK	iTRAQ8plex@N-term; Deamidated(N)@9; iTRAQ8plex(K)@13	cleaved A-R@N-term; missed R-D@1	0.000109507	2043.1	511.782	2043.1	511.782	4	13
32					1.55284	99	LLLVVMSDKHGR	iTRAQ8plex@N-term; Oxidation(M)@6; iTRAQ8plex(K)@9	missed K-H@9	-0.00437812	1991.18	498.801	1991.18	498.803	4	12
32					1.18046	99	ADAGAGAATVPL	iTRAQ8plex@N-term	cleaved L-S@C-term	-0.000634435	1316.72	659.369	1316.72	659.369	2	11
32					1.06048	99	AGAADSVLEVTR	iTRAQ8plex@N-term	cleaved F-A@N-term	-0.00413886	1491.82	746.915	1491.82	746.917	2	13
32					0.0599818	99	AQPDALAK	iTRAQ8plex@N-term; iTRAQ8plex(K)@8	cleaved P-A@N-term	-0.00391202	1420.85	711.43	1420.85	711.432	2	10
32					0.00656376	98.74	AGAGAATVPLSR	iTRAQ8plex@N-term	cleaved D-A@N-term	0.00113448	1373.79	458.939	1373.79	458.938	3	11
32					0.000869447	99	ADAGAGAATVPLS	iTRAQ8plex@N-term	cleaved S-R@C-term	-0.0078247	1403.75	702.881	1403.76	702.885	2	11
33	43.84	tr|C5XBP7|C5XBP7_SORBI	Uncharacterized protein OS=Sorghum bicolor OX=4558 GN=SORBI_3002G343600 PE=4 SV=1	10	2	99	GTVPLSLER	iTRAQ8plex@N-term		7.90625e-05	1274.75	638.382	1274.75	638.382	2	15
33					2	99	HNQLTGTIPAGLVQGQFR	iTRAQ8plex@N-term		0.00287376	2240.24	747.753	2240.23	747.752	3	16
33					2	99	LDLSYNR	iTRAQ8plex@N-term		-0.00181027	1183.65	592.832	1183.65	592.832	2	12
33					2	99	LEFLTISHTSVSGAIPESLTR	iTRAQ8plex@N-term		0.00997498	2561.41	641.36	2561.4	641.357	4	10
33					2	99	LTGDPSHLFVAGR	iTRAQ8plex@N-term	cleaved R-P@C-term	0.00105569	1672.92	419.238	1672.92	419.237	4	9
33					2	99	LTGDPSHLFVAGRPIGK	iTRAQ8plex@N-term; iTRAQ8plex(K)@17		0.00627991	2372.39	791.802	2372.38	791.8	3	11
33					2	99	LVFPPELTYLDLSHNHIR	iTRAQ8plex@N-term		0.00305244	2467.36	617.846	2467.35	617.846	4	14
33					2	99	SLDSVDLSSNQLTGTIPASFADLPNLR	iTRAQ8plex@N-term		0.0116981	3134.65	627.938	3134.64	627.935	5	16
33					2	99	SLILSYNQLTGPIPR	iTRAQ8plex@N-term; Deamidated(N)@7		-0.00385842	1976.12	659.714	1976.12	659.716	3	18
33					2	99	VDLSWNYLDFDLSK	iTRAQ8plex@N-term; iTRAQ8plex(K)@14		-0.00409298	2322.23	775.085	2322.24	775.086	3	17
34	34.47	tr|A0A1B6PLT5|A0A1B6PLT5_SORBI	Uncharacterized protein OS=Sorghum bicolor OX=4558 GN=SORBI_3006G133000 PE=4 SV=1	11	2	99	AVELLSGVETALAQDVATVAGR	iTRAQ8plex@N-term	cleaved R-P@C-term	-0.00368426	2473.37	825.462	2473.37	825.464	3	17
34					2	99	AVELLSGVETALAQDVATVAGRPYR	iTRAQ8plex@N-term		0.00715153	2889.59	723.406	2889.59	723.404	4	15
34					2	99	GVLDFTATADR	iTRAQ8plex@N-term		-0.00112872	1468.78	490.601	1468.78	490.602	3	7
34					2	99	LAVTQGAR	iTRAQ8plex@N-term		-0.00182836	1118.67	560.342	1118.67	560.343	2	12
34					2	99	LGNEASIQQR	iTRAQ8plex@N-term		0.00294104	1418.78	473.934	1418.78	473.933	3	13
34					2	99	QGDMILPVPEGAYAVR	iTRAQ8plex@N-term; Oxidation(M)@4		0.00148977	2035.07	679.365	2035.07	679.364	3	16
34					2	99	TLQPPPVLAK	iTRAQ8plex@N-term; iTRAQ8plex(K)@10		-0.00428317	1671.05	418.77	1671.05	418.771	4	9
34					2	99	YLDAAHYAVPHGAR	iTRAQ8plex@N-term		0.00317334	1843.97	461.999	1843.96	461.998	4	15
34					2	99	YSVTFSAAR	iTRAQ8plex@N-term		0.00163709	1304.7	653.36	1304.7	653.359	2	13
34					1.69897	98.84	AYAASGSVTVPHESQGR	iTRAQ8plex@N-term		0.00499024	2020.03	674.352	2020.03	674.35	3	10
34					0.823909	99	VAFVSMAYTMK	iTRAQ8plex@N-term; Oxidation(M)@6; Oxidation(M)@10; iTRAQ8plex(K)@11		-0.011379	1887	630.007	1887.01	630.01	3	11
35	63.69	tr|A0A1B6QEI0|A0A1B6QEI0_SORBI	Uncharacterized protein OS=Sorghum bicolor OX=4558 GN=SORBI_3002G317600 PE=4 SV=1	12	2	99	ANNLVFVSGVLGLNPETGK	iTRAQ8plex@N-term; Deamidated(N)@3; iTRAQ8plex(K)@19		-0.0157301	2537.42	635.361	2537.43	635.365	4	12
35					2	99	APAALGPYSQAIK	iTRAQ8plex@N-term; iTRAQ8plex(K)@13		-0.00527731	1894.11	474.534	1894.11	474.536	4	9
35					2	99	ASGASYSSVVK	iTRAQ8plex@N-term; iTRAQ8plex(K)@11		-0.00996446	1662.93	832.472	1662.94	832.477	2	13
35					2	99	FVSENVEEQTEQVMK	iTRAQ8plex@N-term; iTRAQ8plex(K)@15		0.00455693	2404.25	802.422	2404.24	802.421	3	14
35					2	99	NMGEILK	iTRAQ8plex@N-term; iTRAQ8plex(K)@7		-0.0018256	1411.83	471.617	1411.83	471.618	3	10
35					2	99	STYQVAALPLNAR	iTRAQ8plex@N-term		-0.000535184	1706.96	569.995	1706.96	569.995	3	16
35					2	99	TTIMLADLQDFK	iTRAQ8plex@N-term; iTRAQ8plex(K)@12		-0.0039991	2003.12	668.713	2003.12	668.715	3	7
35					2	99	YFPAPAPAR	iTRAQ8plex@N-term		-0.00391055	1292.71	647.365	1292.72	647.366	2	14
35					1.60206	98.85	TTIMLADLQDFKK	iTRAQ8plex@N-term; iTRAQ8plex(K)@12; iTRAQ8plex(K)@13	missed K-K@12	-0.00110036	2435.42	609.863	2435.42	609.863	4	11
35					1.30103	98.18	EAVQTEK	iTRAQ8plex@N-term; iTRAQ8plex(K)@7		-0.0139268	1411.8	706.907	1411.81	706.914	2	9
35					1.08619	96.12	VNEVYGK	iTRAQ8plex@N-term; iTRAQ8plex(K)@7		-0.00691823	1415.82	472.946	1415.82	472.948	3	8
35					0.464706	99	AALGPYSQAIK	iTRAQ8plex@N-term; iTRAQ8plex(K)@11	cleaved P-A@N-term	-0.000917485	1726.02	576.348	1726.02	576.349	3	10
36	46.91	tr|C5XB39|C5XB39_SORBI	Uncharacterized protein OS=Sorghum bicolor OX=4558 GN=SORBI_3002G055700 PE=4 SV=1	12	2	99	AANYGGFMIWDR	iTRAQ8plex@N-term; Deamidated(N)@3; Oxidation(M)@8		-0.00578347	1720.81	574.612	1720.82	574.613	3	9
36					2	99	AATDLADYLWYAYFPAPTPR	iTRAQ8plex@N-term; iTRAQ8plex(Y)@11		0.00948323	2909.53	728.39	2909.52	728.388	4	18
36					2	99	AGVHRPFGDAYVDGLDFFLDR	iTRAQ8plex@N-term		0.0112368	2670.36	668.597	2670.35	668.595	4	9
36					2	99	GSPAYYDVLAK	iTRAQ8plex@N-term; Cation:K(D)@7; iTRAQ8plex(K)@11		0.00140743	1828.96	458.247	1828.96	458.247	4	9
36					2	99	LWSYNK	iTRAQ8plex@N-term; iTRAQ8plex(K)@6		-0.00900291	1417.81	709.912	1417.82	709.916	2	10
36					2	99	LYYGVVPVVQK	iTRAQ8plex@N-term; iTRAQ8plex(K)@11	cleaved N-L@N-term	-0.0163327	1872.12	625.046	1872.13	625.052	3	10
36					2	99	NLYYGVVPVVQK	iTRAQ8plex@N-term; iTRAQ8plex(K)@12		-0.00548447	1986.17	497.55	1986.18	497.551	4	10
36					2	99	TPVQLSATPR	iTRAQ8plex@N-term		-0.00174805	1372.8	458.606	1372.8	458.607	3	13
36					2	99	VLATGLVTR	iTRAQ8plex@N-term		-0.0103355	1232.77	617.39	1232.78	617.395	2	10
36					2	99	WTAAFPEDSIYVGLPASEQTVGYVHPK	iTRAQ8plex@N-term; iTRAQ8plex(K)@27		0.0128564	3569.88	893.477	3569.87	893.474	4	14
36					0.127261	97.56	FYGDAH	iTRAQ8plex@N-term	cleaved H-C@C-term	-0.00170269	1012.49	507.252	1012.49	507.253	2	7
36					0.00130485	95.5	VQLSATPR	iTRAQ8plex@N-term	cleaved P-V@N-term	-0.00554482	1174.69	588.353	1174.7	588.356	2	9
37	20.48	tr|A0A194YQ33|A0A194YQ33_SORBI	Uncharacterized protein OS=Sorghum bicolor OX=4558 GN=SORBI_3004G166700 PE=3 SV=1	10	2	99	DPTTAWYADGHWR	iTRAQ8plex@N-term		0.021966	1878.92	627.313	1878.9	627.306	3	9
37					2	99	GAVWGNIVWAHSISR	iTRAQ8plex@N-term		-3.21993e-05	1956.06	653.029	1956.06	653.029	3	10
37					2	99	GWAGIHAIPR	iTRAQ8plex@N-term		-0.0058194	1380.79	461.27	1380.79	461.272	3	12
37					2	99	QLLQWPIEEVEK	iTRAQ8plex@N-term; iTRAQ8plex(K)@12		-0.0131166	2119.2	530.807	2119.21	530.811	4	7
37					2	99	SSLSPDLYKPTFAGFVDTDISSGK	iTRAQ8plex@N-term; iTRAQ8plex(K)@9; iTRAQ8plex(K)@24		0.0129552	3443.87	861.975	3443.86	861.972	4	10
37					2	99	SVVESFGEK	iTRAQ8plex@N-term; iTRAQ8plex(K)@9		-0.00579597	1588.89	530.636	1588.89	530.638	3	10
37					2	99	VSSLTAWEMK	iTRAQ8plex@N-term; iTRAQ8plex(K)@10		-0.00476696	1758.97	587.332	1758.98	587.334	3	10
37					2	99	VYPSIAIGK	iTRAQ8plex@N-term; iTRAQ8plex(K)@9		-0.0118292	1554.95	519.323	1554.96	519.327	3	11
37					2	99	YDYGNFYASK	iTRAQ8plex@N-term; iTRAQ8plex(K)@10		0.0147844	1834.95	612.657	1834.94	612.652	3	10
37					1.26761	97.28	NSLDLTR	iTRAQ8plex@N-term		-0.0136221	1121.62	561.818	1121.63	561.825	2	9
38	48.87	tr|A0A1B6Q6M7|A0A1B6Q6M7_SORBI	Cysteine proteinase inhibitor OS=Sorghum bicolor OX=4558 GN=SORBI_3003G327700 PE=3 SV=1	12	2	99	ANALLGYEK	iTRAQ8plex@N-term; iTRAQ8plex(K)@9		-0.00928785	1585.92	529.647	1585.93	529.65	3	8
38					2	99	DVPANENDLHLQELAR	iTRAQ8plex@N-term; Deamidated(N)@7		0.00658076	2138.1	713.707	2138.09	713.704	3	9
38					2	99	ELQEFKPV	iTRAQ8plex@N-term; iTRAQ8plex(K)@6	cleaved V-E@C-term	-0.0108352	1596.92	533.315	1596.93	533.318	3	9
38					2	99	ELQEFKPVEE	iTRAQ8plex@N-term; iTRAQ8plex(K)@6	cleaved E-G@C-term	0.00111571	1855.02	619.347	1855.02	619.347	3	12
38					2	99	ELQEFKPVEEG	iTRAQ8plex@N-term; iTRAQ8plex(K)@6	cleaved G-A@C-term	0.00264675	1912.04	638.355	1912.04	638.354	3	9
38					2	99	ELQEFKPVEEGA	iTRAQ8plex@N-term; iTRAQ8plex(K)@6	cleaved A-S@C-term	-0.00102052	1983.08	662.033	1983.08	662.033	3	8
38					2	99	ELQEFKPVEEGASA	iTRAQ8plex@N-term; No iTRAQ8plex(K)@6		-0.000239895	1836.94	919.478	1836.94	919.478	2	9
38					2	99	TQVVAGTMYYLTVEVK	iTRAQ8plex@N-term; iTRAQ8plex(K)@16		-0.00482027	2409.34	603.342	2409.34	603.343	4	11
38					2	99	YLTVEVK	iTRAQ8plex@N-term; iTRAQ8plex(K)@7	cleaved Y-Y@N-term	-0.0184903	1458.87	487.298	1458.89	487.304	3	9
38					1.25964	98.04	VWEKPWENFK	iTRAQ8plex@N-term; iTRAQ8plex(K)@4; iTRAQ8plex(K)@10		-0.00276774	2274.29	569.58	2274.29	569.581	4	9
38					0.0204516	98.21	ALLGYEK	iTRAQ8plex@N-term; iTRAQ8plex(K)@7	cleaved N-A@N-term	-0.00953864	1400.84	467.954	1400.85	467.957	3	8
38					0.00174067	99	DLHLQELAR	iTRAQ8plex@N-term	cleaved N-D@N-term	-0.0034612	1397.79	466.937	1397.79	466.938	3	9
39	54.46	tr|C5Z469|C5Z469_SORBI	Peroxidase OS=Sorghum bicolor OX=4558 GN=SORBI_3010G161600 PE=3 SV=1	10	2	99	AMIQALSNDQR	iTRAQ8plex@N-term		-0.00381581	1549.82	517.612	1549.82	517.614	3	10
39					2	99	DGTNLLGGPTWNVPLGR	iTRAQ8plex@N-term		0.00741532	2070.12	691.049	2070.12	691.046	3	13
39					2	99	DMTALSGAHTIGQAR	Delta:H(2)C(2)@N-term		0.00688445	1553.77	777.892	1553.76	777.888	2	9
39					2	99	DSTTASASLANSNLPQSTASLGTLISLFSR	iTRAQ8plex@N-term		0.00155883	3313.73	1105.59	3313.73	1105.58	3	16
39					2	99	FDTDYYTNLLSQR	iTRAQ8plex@N-term		-0.00524685	1938.96	970.486	1938.96	970.489	2	12
39					2	99	GFEVIDTIK	iTRAQ8plex@N-term; iTRAQ8plex(K)@9		-0.00319268	1628.96	543.993	1628.96	543.994	3	10
39					2	99	GLFHSDQELFNGGSQDALVR	iTRAQ8plex@N-term; Deamidated(N)@11		0.0293773	2494.27	624.574	2494.24	624.567	4	14
39					2	99	MGNVGVLTGTAGQIR	iTRAQ8plex@N-term		-0.00215672	1776.98	593.334	1776.98	593.335	3	15
39					2	99	QGLSARDMTALSGAHTIGQAR	iTRAQ8plex@N-term; Oxidation(M)@8	missed R-D@6	-0.022883	2460.26	821.093	2460.28	821.101	3	9
39					2	99	QYSANPSLFNSDFMAAMIK	iTRAQ8plex@N-term; Oxidation(M)@14; iTRAQ8plex(K)@19		0.0200153	2758.41	920.478	2758.39	920.471	3	9
40	45.43	tr|C5XHT5|C5XHT5_SORBI	Uncharacterized protein OS=Sorghum bicolor OX=4558 GN=SORBI_3003G423500 PE=3 SV=1	10	2	99	ALAGSASVAADWVQANVQAYQR	iTRAQ8plex@N-term		0.00183219	2579.34	645.843	2579.34	645.842	4	14
40					2	99	GAFAQGYMADVAR	iTRAQ8plex@N-term		0.00127382	1659.84	830.925	1659.83	830.925	2	19
40					2	99	GSGIAVILDVGGVDAVR	iTRAQ8plex@N-term		-0.00414101	1901.08	634.702	1901.09	634.704	3	18
40					2	99	HFGLFNPDK	iTRAQ8plex@N-term; iTRAQ8plex(K)@9		-0.00343744	1681.94	561.653	1681.94	561.654	3	9
40					2	99	HFGLFNPDKTPVYPINFPN	iTRAQ8plex@N-term; iTRAQ8plex(K)@9	missed K-T@9	0.0052304	2824.52	942.514	2824.52	942.513	3	9
40					2	99	MDAFADTFPPSR	iTRAQ8plex@N-term; Oxidation(M)@1		0.0154084	1673.82	558.947	1673.8	558.941	3	9
40					2	99	NVHAALVSAGLDGSIK	iTRAQ8plex@N-term; iTRAQ8plex(K)@16		-0.00132916	2159.25	540.82	2159.25	540.82	4	11
40					2	99	QYNQGVIDHVR	Gln->pyro-Glu@N-term		0.00174588	1310.64	656.327	1310.64	656.326	2	13
40					2	99	YIAVGNEVGPGDGAAALLLPAMR	iTRAQ8plex@N-term; Oxidation(M)@22		-0.00481664	2574.37	859.132	2574.38	859.133	3	14
40					0.381952	96.37	AALEK	iTRAQ8plex@N-term; iTRAQ8plex(K)@5	cleaved Y-A@N-term	-0.0100325	1138.71	570.361	1138.72	570.366	2	8
41	18.63	tr|C5YA35|C5YA35_SORBI	Uncharacterized protein OS=Sorghum bicolor OX=4558 GN=SORBI_3006G260300 PE=3 SV=1	11	2	99	AVAHQPVSVAIEAGGR	iTRAQ8plex@N-term		0.00127291	1865.04	467.268	1865.04	467.268	4	17
41					2	99	EELPESVDWR	iTRAQ8plex@N-term	cleaved A-E@N-term	-0.00252031	1562.79	521.936	1562.79	521.937	3	9
41					2	99	GAVAPVK	iTRAQ8plex@N-term; iTRAQ8plex(K)@7		-0.00067105	1248.8	625.408	1248.8	625.408	2	12
41					2	99	LPESVDWR	iTRAQ8plex@N-term	cleaved E-L@N-term	-0.00478334	1304.7	435.907	1304.7	435.908	3	8
41					2	99	NGGIDTEDDYPYK	iTRAQ8plex@N-term; Deamidated(N)@1; iTRAQ8plex(K)@13		0.0045785	2095.03	699.349	2095.02	699.348	3	14
41					2	99	QFQLYK	iTRAQ8plex@N-term; iTRAQ8plex(K)@6		-0.00157441	1433.85	717.931	1433.85	717.932	2	10
41					2	99	SLQKAVAHQPVSVAIEAGGR	Carbamyl@N-term; iTRAQ8plex(K)@4	missed K-A@4	0.0156066	2364.33	789.119	2364.32	789.113	3	9
41					2	99	VVSIDAFEDVPENDEK	iTRAQ8plex@N-term; No iTRAQ8plex(K)@16		-0.00208762	2109.04	704.021	2109.04	704.021	3	15
41					2	99	WGEAGYIR	iTRAQ8plex@N-term		-0.0036079	1254.66	419.228	1254.67	419.229	3	10
41					1.22915	99	NSWGPK	iTRAQ8plex@N-term; Deamidated(N)@1; iTRAQ8plex(K)@6		-0.000549397	1296.73	649.371	1296.73	649.372	2	8
41					0.127844	99	AEELPESVDWR	iTRAQ8plex@N-term	cleaved G-A@N-term	0.000157119	1633.83	545.616	1633.83	545.616	3	11
42	28.76	tr|C5XQ74|C5XQ74_SORBI	Uncharacterized protein OS=Sorghum bicolor OX=4558 GN=SORBI_3003G208800 PE=3 SV=2	10	2	99	GGAVAAPVVSGLAQGSGEYFTK	iTRAQ8plex@N-term; iTRAQ8plex(K)@22		0.00360868	2673.46	669.373	2673.46	669.372	4	19
42					2	99	GGVIVDSGTSVTR	iTRAQ8plex@N-term		0.00115489	1550.86	776.436	1550.86	776.436	2	20
42					2	99	GSLSFPTQISR	iTRAQ8plex@N-term		-0.00336555	1495.83	748.921	1495.83	748.922	2	17
42					2	99	METFYYVQLVGISVGGAR	iTRAQ8plex@N-term; Oxidation(M)@1		-0.00414616	2309.2	770.74	2309.2	770.742	3	15
42					2	99	SSTVTFGPPSASAASFTPMVR	iTRAQ8plex@N-term; Dioxidation(M)@19		0.0085869	2433.22	812.082	2433.22	812.079	3	14
42					2	99	VPGVAESDLR	iTRAQ8plex@N-term		-0.00103363	1345.75	449.591	1345.75	449.591	3	12
42					2	99	VPTVSMHFAGGAEAALPPENYLIPVDSR	iTRAQ8plex@N-term		0.011603	3241.69	811.429	3241.67	811.426	4	9
42					2	99	VVFDGDGQR	iTRAQ8plex@N-term		0.00432901	1295.68	432.901	1295.68	432.9	3	11
42					1.65758	98.83	AAAAGLR	iTRAQ8plex@N-term		-0.00238015	932.569	467.292	932.571	467.293	2	12
42					1.38722	98.26	LARPSYSALR	iTRAQ8plex@N-term		-0.0032578	1436.84	479.953	1436.84	479.954	3	11
43	42.12	tr|C5YBE9|C5YBE9_SORBI	Uncharacterized protein OS=Sorghum bicolor OX=4558 GN=SORBI_3006G132400 PE=4 SV=1	11	2	99	AIGFNGLANPNK	iTRAQ8plex@N-term; Deamidated(N)@5; iTRAQ8plex(K)@12		-0.00945484	1824.03	457.014	1824.04	457.016	4	7
43					2	99	AIGFNGLANPNKVAQDAVIAFK	iTRAQ8plex@N-term; Deamidated(N)@5; iTRAQ8plex(K)@12; iTRAQ8plex(K)@22	missed K-V@12	0.0143668	3170.84	635.175	3170.82	635.172	5	10
43					2	99	GPLQISWNYNYGPAGK	iTRAQ8plex@N-term; iTRAQ8plex(K)@16		-0.0119529	2372.26	791.761	2372.27	791.765	3	8
43					2	99	SAFLSAANSYK	iTRAQ8plex@N-term; iTRAQ8plex(K)@11		-0.00302304	1765.98	442.502	1765.98	442.503	4	9
43					2	99	SFGGGSVAGK	iTRAQ8plex@N-term; iTRAQ8plex(K)@10		-0.0039699	1473.84	492.286	1473.84	492.287	3	13
43					2	99	SSGSSSSGGGNVGSVVTDAFFNGIK	iTRAQ8plex@N-term; Deamidated(N)@22; iTRAQ8plex(K)@25		0.00601747	2926.48	732.628	2926.48	732.627	4	12
43					2	99	TALWYWTNNVHGVMSQGFGATIR	iTRAQ8plex@N-term; Oxidation(M)@14		0.0299566	2928.49	733.131	2928.46	733.123	4	13
43					2	99	VAQDAVIAFK	iTRAQ8plex@N-term; iTRAQ8plex(K)@10		-0.00760034	1668.99	557.339	1669	557.341	3	9
43					1.72125	99	NTAQMNAR	iTRAQ8plex@N-term		-0.0103595	1208.61	605.314	1208.62	605.319	2	12
43					0.178486	99	VGSVVTDAFFNGIK	iTRAQ8plex@N-term; Deamidated(N)@11; iTRAQ8plex(K)@14	cleaved N-V@N-term	-0.0131485	2062.14	688.388	2062.16	688.393	3	10
43					0.076756	99	YNYGPAGK	iTRAQ8plex@N-term; iTRAQ8plex(K)@8	cleaved N-Y@N-term	-0.00754519	1476.81	493.278	1476.82	493.28	3	9
44	30.04	tr|C5XCE2|C5XCE2_SORBI	Uncharacterized protein OS=Sorghum bicolor OX=4558 GN=SORBI_3002G351400 PE=4 SV=1	13	2	99	APNTLAEYALK	iTRAQ8plex@N-term; No iTRAQ8plex(K)@11		0.00368869	1493.84	747.929	1493.84	747.927	2	14
44					2	99	AVFTVVNR	iTRAQ8plex@N-term	cleaved A-A@N-term	-0.00844883	1208.71	403.911	1208.72	403.913	3	10
44					2	99	ITAPPGTTAAR	iTRAQ8plex@N-term		-0.00568771	1358.78	453.933	1358.78	453.935	3	10
44					2	99	NTLAEYALK	iTRAQ8plex@N-term; iTRAQ8plex(K)@9	cleaved P-N@N-term	-0.0147686	1629.94	408.492	1629.96	408.496	4	9
44					2	99	TLAEYALK	iTRAQ8plex@N-term; iTRAQ8plex(K)@8	cleaved N-T@N-term	-0.00913863	1515.9	506.308	1515.91	506.311	3	10
44					2	99	TVWAASVPVGGGR	iTRAQ8plex@N-term	cleaved Y-T@N-term	-0.00401914	1559.87	780.942	1559.87	780.944	2	13
44					2	99	VFTVVNR	iTRAQ8plex@N-term	cleaved A-V@N-term	-0.0117762	1137.67	569.842	1137.68	569.848	2	10
44					2	99	VWAASVPVGGGR	iTRAQ8plex@N-term	cleaved T-V@N-term	-0.00887546	1458.82	487.279	1458.82	487.282	3	9
44					2	99	YTVWAASVPVGGGR	iTRAQ8plex@N-term	cleaved P-Y@N-term	-6.31562e-05	1722.94	575.319	1722.94	575.319	3	15
44					0.25649	99	DDATSTF	iTRAQ8plex@N-term	cleaved F-T@C-term	-0.00391927	1059.5	530.757	1059.5	530.759	2	9
44					0.177832	98.98	AASVPVGGGR	iTRAQ8plex@N-term	cleaved W-A@N-term	-0.00640225	1173.67	587.843	1173.68	587.846	2	15
44					0.00568285	99	TGCQFDASGR	iTRAQ8plex@N-term; No Carbamidomethyl(C)@3		-0.00506585	1344.63	673.325	1344.64	673.327	2	13
44					0.00130485	97.55	AVDVNAR	iTRAQ8plex@N-term	cleaved C-A@N-term	-0.0031391	1047.59	524.805	1047.6	524.806	2	9
45	33.08	tr|C5Z483|C5Z483_SORBI	Uncharacterized protein OS=Sorghum bicolor OX=4558 GN=SORBI_3010G162900 PE=3 SV=1	9	2	99	DAWVSIFGK	iTRAQ8plex@N-term; iTRAQ8plex(K)@9		-0.00787348	1629.93	544.316	1629.93	544.319	3	10
45					2	99	DFYAFMAPYVSSSPR	iTRAQ8plex@N-term		-0.00317282	2040.99	681.337	2040.99	681.338	3	8
45					2	99	GEIDPDDYFR	iTRAQ8plex@N-term		-0.00737325	1529.72	510.915	1529.73	510.917	3	9
45					2	99	LAEPNAGLMILDPYGGAR	iTRAQ8plex@N-term; Deamidated(N)@5		-0.0112081	2162.12	721.715	2162.13	721.719	3	9
45					2	99	SPSFTSVLVSSIR	iTRAQ8plex@N-term		-0.00505762	1682.95	561.989	1682.95	561.991	3	14
45					2	99	SQRPEVFAVVDLSSLR	iTRAQ8plex@N-term		0.00401925	2106.18	527.552	2106.17	527.551	4	9
45					2	99	STTAWVDSGATLGELYYAVAQASDR	iTRAQ8plex@N-term		-0.00671116	2935.44	979.489	2935.45	979.491	3	11
45					2	99	WQEVAPALPDDLFIR	iTRAQ8plex@N-term		-0.00850486	2073.11	692.044	2073.12	692.047	3	16
45					2	99	YGLASDNVLDAVLVDADGR	iTRAQ8plex@N-term		-0.00968237	2266.17	756.396	2266.17	756.399	3	13
46	30.57	tr|C5YIX7|C5YIX7_SORBI	Uncharacterized protein OS=Sorghum bicolor OX=4558 GN=SORBI_3007G078800 PE=3 SV=1	11	2	99	AADNWVAK	iTRAQ8plex@N-term; iTRAQ8plex(K)@8		-0.00518772	1481.84	494.954	1481.85	494.956	3	8
46					2	99	GSGIQVMVGIPNDLLADLAAGGK	iTRAQ8plex@N-term; Oxidation(M)@7; iTRAQ8plex(K)@23		-0.000821098	2819.57	705.899	2819.57	705.899	4	12
46					2	99	HWGIFYYDGTPK	iTRAQ8plex@N-term; iTRAQ8plex(K)@12		-0.00139135	2091.1	698.041	2091.1	698.042	3	8
46					2	99	LFDAEDTILGALK	iTRAQ8plex@N-term; iTRAQ8plex(K)@13		-0.00856504	2013.15	504.295	2013.16	504.297	4	12
46					2	99	LLQDNGFDK	iTRAQ8plex@N-term; iTRAQ8plex(K)@9		-0.0190035	1656.91	553.311	1656.93	553.317	3	6
46					2	99	SIQPGNFER	iTRAQ8plex@N-term		0.00252397	1350.72	676.369	1350.72	676.367	2	13
46					2	99	TTFPAMQNVQAALVK	iTRAQ8plex@N-term; Oxidation(M)@6; iTRAQ8plex(K)@15		0.00952294	2242.27	561.575	2242.26	561.572	4	8
46					2	99	YVAVGNEPFLETFNGTYLK	iTRAQ8plex@N-term; iTRAQ8plex(K)@19		-0.00901246	2769.47	693.376	2769.48	693.378	4	8
46					1.37675	98.05	VTVPLNADVYQSPTGKPSDGDFR	iTRAQ8plex@N-term; iTRAQ8plex(K)@16		0.0149525	3070.63	768.666	3070.62	768.662	4	9
46					0.335358	99	IGVNWGTQLSHQLPASTVVR	iTRAQ8plex@N-term	cleaved A-I@N-term	0.00542076	2466.37	617.6	2466.36	617.599	4	12
46					0.00130485	99	NWGTQLSHQLPASTVVR	iTRAQ8plex@N-term; Deamidated(N)@1; Trp->Kynurenin(W)@2	cleaved V-N@N-term	0.0277841	2202.2	735.073	2202.17	735.064	3	14
47	36.96	tr|C5XHP9|C5XHP9_SORBI	Uncharacterized protein OS=Sorghum bicolor OX=4558 GN=SORBI_3003G419500 PE=4 SV=1	10	2	99	AGDPAAAAVVVGGFQMENHLLQFDLEK	iTRAQ8plex@N-term; iTRAQ8plex(K)@27		0.00373869	3434.82	859.711	3434.81	859.71	4	17
47					2	99	AYPYNPVTGR	iTRAQ8plex@N-term		0.000613918	1440.77	481.263	1440.77	481.263	3	13
47					2	99	DPATSLYTIPVR	iTRAQ8plex@N-term		-0.00412456	1635.91	546.311	1635.91	546.312	3	16
47					2	99	GNPLYYIPVQGVAVNQAR	iTRAQ8plex@N-term; Deamidated(N)@15		0.00196375	2263.23	755.417	2263.23	755.416	3	15
47					2	99	LGYAVPDIALVLEDGK	iTRAQ8plex@N-term; iTRAQ8plex(K)@16		-0.0215012	2280.3	761.106	2280.32	761.114	3	14
47					2	99	LPAGAAGVAGLADAGLALPAQVAASQR	iTRAQ8plex@N-term		-0.00091009	2719.53	907.516	2719.53	907.517	3	15
47					2	99	RGNPLYYIPVQGVAVNQAR	iTRAQ8plex@N-term	missed R-G@1	-0.0356299	2418.31	605.584	2418.34	605.593	4	13
47					2	99	VPYTELRPDVYRPVVQAFDR	iTRAQ8plex@N-term		0.0116147	2723.48	681.878	2723.47	681.875	4	14
47					1.69897	99	AVPDIALVLEDGK	iTRAQ8plex@N-term; iTRAQ8plex(K)@13	cleaved Y-A@N-term	-0.0190979	1947.13	650.051	1947.15	650.057	3	11
47					0.0163737	99	ANPVLLPVAK	iTRAQ8plex@N-term; iTRAQ8plex(K)@10	cleaved C-A@N-term	-0.00857153	1629.04	544.019	1629.04	544.022	3	12
48	33.21	tr|C5YJ56|C5YJ56_SORBI	Uncharacterized protein OS=Sorghum bicolor OX=4558 GN=SORBI_3007G214700 PE=4 SV=1	10	2	99	DSAFAALK	iTRAQ8plex@N-term; iTRAQ8plex(K)@8		-0.0058326	1429.83	477.618	1429.84	477.62	3	8
48					2	99	HVDLADLLSVAGPFHTFLDYLQK	iTRAQ8plex@N-term; iTRAQ8plex(K)@23		0.0191908	3206.78	642.363	3206.76	642.359	5	14
48					2	99	ISSSVYSTRPVAVYEVNK	iTRAQ8plex@N-term; iTRAQ8plex(K)@18		0.0133765	2606.47	652.624	2606.45	652.62	4	14
48					2	99	NGITIFVPK	iTRAQ8plex@N-term; Deamidated(N)@1; iTRAQ8plex(K)@9		-0.00463745	1596.97	533.329	1596.97	533.331	3	10
48					2	99	SLLLYHAFPK	iTRAQ8plex@N-term; iTRAQ8plex(K)@10		-0.0100125	1796.07	599.698	1796.08	599.701	3	7
48					2	99	VLLPMQIFK	iTRAQ8plex@N-term; Oxidation(M)@5; iTRAQ8plex(K)@9		-0.0194631	1712.03	571.685	1712.05	571.691	3	8
48					2	99	YYSLAEFDK	iTRAQ8plex@N-term; iTRAQ8plex(K)@9		-0.00403947	1742.93	581.984	1742.93	581.985	3	11
48					1.50864	99	DSAFAALKK	iTRAQ8plex@N-term; iTRAQ8plex(K)@8; iTRAQ8plex(K)@9	missed K-K@8	-0.00824337	1862.13	621.718	1862.14	621.72	3	10
48					1.38722	99	PVAVYEVNK	iTRAQ8plex@N-term; iTRAQ8plex(K)@9	cleaved R-P@N-term	-0.00729036	1625.95	542.992	1625.96	542.994	3	10
48					0.512862	97.51	ISSSVYSTR	iTRAQ8plex@N-term	cleaved R-P@C-term	-0.000904455	1302.71	652.361	1302.71	652.362	2	10
49	24.36	tr|C5XHP7|C5XHP7_SORBI	Uncharacterized protein OS=Sorghum bicolor OX=4558 GN=SORBI_3003G419300 PE=4 SV=1	10	2	99	AFDAATAGR	iTRAQ8plex@N-term		-0.00197699	1182.63	592.321	1182.63	592.322	2	13
49					2	99	AHPYNPFAR	iTRAQ8plex@N-term		-0.00166856	1375.73	459.584	1375.73	459.584	3	12
49					2	99	APTSTTPGGKPLVTAITR	Carbamyl@N-term; iTRAQ8plex(K)@10	cleaved A-A@N-term	0.00254261	2114.2	705.741	2114.2	705.741	3	10
49					2	99	IPYTVLRPDVYAPFVR	iTRAQ8plex@N-term		0.0011043	2209.26	737.427	2209.26	737.426	3	8
49					2	99	RQLGFSGLLFGR	iTRAQ8plex@N-term	missed R-Q@1	-0.011199	1653.95	552.324	1653.96	552.328	3	14
49					2	99	TGHGVADEDDPFR	iTRAQ8plex@N-term		0.0131476	1718.83	573.951	1718.82	573.946	3	12
49					2	99	VPGYFVSAK	iTRAQ8plex@N-term; iTRAQ8plex(K)@9		-0.00810025	1574.92	525.981	1574.93	525.983	3	8
49					1.69897	99	AASGDLTR	iTRAQ8plex@N-term		-0.00642114	1093.6	547.806	1093.6	547.809	2	11
49					1.60206	99	SWLALPAQVAR	iTRAQ8plex@N-term; Trp->Kynurenin(W)@2		-0.00761101	1518.87	507.299	1518.88	507.301	3	8
49					0.0186345	96.67	DEDDPFR	iTRAQ8plex@N-term	cleaved A-D@N-term	0.00754939	1196.57	599.292	1196.56	599.288	2	8
50	39.22	tr|C5X040|C5X040_SORBI	Peroxidase OS=Sorghum bicolor OX=4558 GN=SORBI_3001G080300 PE=3 SV=1	10	2	99	ASSVPGQLPEPNQTMDQLLAVFK	iTRAQ8plex@N-term; Oxidation(M)@15; iTRAQ8plex(K)@23		0.00341719	3093.67	774.424	3093.66	774.423	4	11
50					2	99	DAISMSGGPFFQVELGR	iTRAQ8plex@N-term		-0.00935419	2114.07	705.697	2114.08	705.7	3	14
50					2	99	LYSFQPGQPTDPTLNPK	iTRAQ8plex@N-term; iTRAQ8plex(K)@17		-0.00239524	2510.36	628.597	2510.36	628.598	4	10
50					2	99	NLQDGGGLLGSDELLYTDNR	iTRAQ8plex@N-term		0.0175529	2453.25	818.758	2453.23	818.752	3	14
50					2	99	SLAPEGFDTVR	iTRAQ8plex@N-term		0.0047089	1494.8	748.409	1494.8	748.407	2	11
50					2	99	YAQFLQSK	iTRAQ8plex@N-term; iTRAQ8plex(K)@8		-0.00914832	1591.91	796.962	1591.92	796.966	2	9
50					1.95861	99	LDGLSSR	iTRAQ8plex@N-term		-0.00627721	1050.59	526.303	1050.6	526.306	2	11
50					1.60206	98.75	VQATIR	iTRAQ8plex@N-term		-0.00622284	990.607	496.311	990.613	496.314	2	9
50					1.05552	95.51	TVGSTVR	iTRAQ8plex@N-term		-0.00483836	1022.6	512.306	1022.6	512.309	2	10
50					0.0757207	97.4	STAAFNQAFADAIVR	iTRAQ8plex@N-term	cleaved N-S@N-term	0.00187986	1885	629.341	1885	629.341	3	8
51	35.42	tr|C5Y675|C5Y675_SORBI	Uncharacterized protein OS=Sorghum bicolor OX=4558 GN=SORBI_3005G064200 PE=3 SV=2	13	2	99	GSVSLVSQLK	iTRAQ8plex@N-term; iTRAQ8plex(K)@10		-0.0403213	1624.96	542.66	1625	542.673	3	9
51					2	99	ISGNYYSPGSGTLYFDR	iTRAQ8plex@N-term; Deamidated(N)@4		-0.0004454	2201.06	734.693	2201.06	734.693	3	18
51					2	99	LNFNVIGDITMQDQMVIYDNEK	iTRAQ8plex@N-term; iTRAQ8plex(K)@22		-0.00627978	3207.63	802.916	3207.64	802.917	4	12
51					2	99	NAVMEIPPENYLIVTK	iTRAQ8plex@N-term; Oxidation(M)@4; iTRAQ8plex(K)@16		-0.0146636	2454.35	819.124	2454.37	819.129	3	9
51					2	99	SLFLSFASAK	iTRAQ8plex@N-term; iTRAQ8plex(K)@10		-0.00672659	1677.98	560.336	1677.99	560.338	3	12
51					2	99	SVFDVK	iTRAQ8plex@N-term; iTRAQ8plex(K)@6		-0.0077353	1301.77	434.932	1301.78	434.934	3	8
51					1.85387	99	NGAVQAATDGMLGLGR	iTRAQ8plex@N-term; Deamidated(N)@1; Oxidation(M)@11		0.00721973	1850.95	617.992	1850.95	617.989	3	16
51					1.56864	98.93	QQGITK	iTRAQ8plex@N-term; iTRAQ8plex(K)@6		-0.0138074	1281.77	641.894	1281.79	641.901	2	8
51					1.38722	98.18	SQLGWAR	iTRAQ8plex@N-term		-0.00469651	1120.62	561.32	1120.63	561.322	2	12
51					0.163676	98	NVLGH	iTRAQ8plex@N-term	cleaved H-C@C-term	-0.00265703	842.489	422.252	842.492	422.253	2	7
51					0.154902	99	TYFTAQPYQAVVSALK	iTRAQ8plex@N-term; iTRAQ8plex(K)@16	cleaved Y-T@N-term	0.00111841	2394.34	799.121	2394.34	799.121	3	10
51					0.0851282	99	GGGFLFFGDDIVPTSR	iTRAQ8plex@N-term	cleaved N-G@N-term	-0.0384236	1987.99	663.672	1988.03	663.684	3	10
51					0.00348834	98.95	QAVVSALK	iTRAQ8plex@N-term; iTRAQ8plex(K)@8	cleaved Y-Q@N-term	-0.00711091	1422.89	475.306	1422.9	475.308	3	9
52	18.78	P35527	SWISS-PROT:P35527 Tax_Id=9606 Gene_Symbol=KRT9 Keratin, type I cytoskeletal 9	7	2	99	GGGGSFGYSYGGGSGGGFSASSLGGGFGGGSR	iTRAQ8plex@N-term		0.00471438	3008.36	1003.79	3008.36	1003.79	3	15
52					2	99	HGVQELEIELQSQLSK	iTRAQ8plex@N-term; iTRAQ8plex(K)@16		-0.00240315	2445.37	612.349	2445.37	612.349	4	13
52					2	99	IKFEMEQNLR	iTRAQ8plex@N-term; iTRAQ8plex(K)@2	missed K-F@2	-0.00541986	1915.08	479.776	1915.08	479.778	4	10
52					2	99	QEYEQLIAK	iTRAQ8plex@N-term; iTRAQ8plex(K)@9		-0.00860786	1728.98	577.333	1728.99	577.336	3	10
52					2	99	QGVDADINGLR	iTRAQ8plex@N-term; Deamidated(N)@8		0.0118979	1461.78	488.269	1461.77	488.265	3	12
52					2	99	SDLEMQYETLQEELMALK	iTRAQ8plex@N-term; Oxidation(M)@5; iTRAQ8plex(K)@18		0.00873504	2794.43	699.615	2794.42	699.613	4	10
52					2	99	TLLDIDNTR	iTRAQ8plex@N-term		-0.00776661	1363.75	682.884	1363.76	682.888	2	14
53	37.58	tr|C5YQU5|C5YQU5_SORBI	Uncharacterized protein OS=Sorghum bicolor OX=4558 GN=SORBI_3008G146700 PE=3 SV=1	9	2	99	DSSVMGPVVR	iTRAQ8plex@N-term		0.000599438	1349.73	675.872	1349.73	675.871	2	17
53					2	99	ILPAMQSLAGALSAAGFGDIK	iTRAQ8plex@N-term; Oxidation(M)@5; iTRAQ8plex(K)@21		-0.0106457	2654.48	885.835	2654.49	885.838	3	17
53					2	99	IYSPDATILQALR	iTRAQ8plex@N-term		-0.00329733	1764.01	589.009	1764.01	589.01	3	12
53					2	99	MSVLATSSPPSSGAFK	iTRAQ8plex@N-term; Dioxidation(M)@1; iTRAQ8plex(K)@16		0.0260203	2206.2	736.408	2206.18	736.399	3	10
53					2	99	SGPLETYIFAMFNENK	iTRAQ8plex@N-term; iTRAQ8plex(K)@16		-0.00405751	2468.28	618.078	2468.29	618.079	4	12
53					2	99	SGPLETYIFAMFNENKK	iTRAQ8plex@N-term; Oxidation(M)@11; iTRAQ8plex(K)@16; iTRAQ8plex(K)@17	missed K-K@16	0.0132458	2916.6	730.156	2916.58	730.153	4	9
53					2	99	YIAVGNEVEGSDTQK	iTRAQ8plex@N-term; iTRAQ8plex(K)@15		0.00500685	2217.18	555.302	2217.17	555.301	4	13
53					1.56864	99	FLAGSGAPLLANVYPYFAYR	iTRAQ8plex@N-term; iTRAQ8plex(Y)@19		-0.00882675	2797.53	700.39	2797.54	700.393	4	12
53					1.10791	96.51	GIGAMR	iTRAQ8plex@N-term		-0.00395148	907.518	454.766	907.522	454.768	2	10
54	22.59	tr|C5XV25|C5XV25_SORBI	Uncharacterized protein OS=Sorghum bicolor OX=4558 GN=SORBI_3004G333600 PE=4 SV=1	9	2	99	GLGEAAELTR	Carbamyl@N-term	cleaved P-G@N-term	-0.00146679	1058.53	530.274	1058.54	530.275	2	11
54					2	99	GYDIHGWELGNELSGSGVGAR	iTRAQ8plex@N-term		0.016892	2477.24	620.318	2477.22	620.313	4	16
54					2	99	IDADQYAADVITLK	iTRAQ8plex@N-term; iTRAQ8plex(K)@14		-0.00298652	2143.2	715.406	2143.2	715.407	3	16
54					2	99	ILDPSYLDGEASTFSNLQGILK	iTRAQ8plex@N-term; iTRAQ8plex(K)@22		0.005727	2988.63	748.165	2988.63	748.164	4	12
54					2	99	LGGTLQDMVIYDTGDSR	iTRAQ8plex@N-term; Dioxidation(M)@8		0.0014036	2176.06	726.362	2176.06	726.361	3	12
54					2	99	TTAFAGSEAVVVDAR	iTRAQ8plex@N-term	cleaved S-T@N-term	-0.00362439	1796.95	899.484	1796.96	899.486	2	9
54					2	99	WDELNAFFQK	iTRAQ8plex@N-term; Deamidated(N)@5; iTRAQ8plex(K)@10		-0.00649744	1906	636.341	1906.01	636.344	3	10
54					1.76955	99	AFSPLK	iTRAQ8plex@N-term; iTRAQ8plex(K)@6		-0.00845144	1269.78	424.268	1269.79	424.271	3	7
54					0.879426	98.78	ILMNAVK	iTRAQ8plex@N-term; Oxidation(M)@3; iTRAQ8plex(K)@7		-0.00543453	1411.86	471.628	1411.87	471.63	3	9
55	38.15	tr|A0A1Z5S979|A0A1Z5S979_SORBI	Carboxypeptidase OS=Sorghum bicolor OX=4558 GN=SORBI_3001G348900 PE=3 SV=1	9	2	99	AHLFWWYYK	iTRAQ8plex@N-term; iTRAQ8plex(K)@9		-0.0126647	1921.04	641.353	1921.05	641.357	3	7
55					2	99	ASVTTGTPDGSELWGYVEVRPK	iTRAQ8plex@N-term; iTRAQ8plex(K)@22	cleaved A-A@N-term	0.00643294	2956.58	592.324	2956.58	592.322	5	12
55					2	99	EVPTLATSPLFLVAESYGGK	iTRAQ8plex@N-term; iTRAQ8plex(K)@20		-0.00598933	2686.5	672.632	2686.5	672.633	4	12
55					2	99	NQIAAGQFAASQGSWNDLLAFIDTK	iTRAQ8plex@N-term; iTRAQ8plex(K)@25		-0.0162134	3273.71	819.434	3273.72	819.438	4	16
55					2	99	TSTPGKPWPTILWLQGGPGASGVGLGNFMEVGPLDVDLKPR	iTRAQ8plex@N-term; iTRAQ8plex(K)@6; Oxidation(M)@29; iTRAQ8plex(K)@39		0.0130443	5172.83	1035.57	5172.82	1035.57	5	14
55					2	99	WVEVSNAVYYALVNDFMKPR	iTRAQ8plex@N-term; iTRAQ8plex(K)@18		0.00524605	3008.61	753.16	3008.6	753.158	4	14
55					2	99	YAATLGVSVAR	iTRAQ8plex@N-term		-0.00391672	1410.81	471.277	1410.81	471.279	3	15
55					1.67778	99	LDDNAAAEANK	iTRAQ8plex@N-term; iTRAQ8plex(K)@11		-0.00123812	1738.93	580.651	1738.93	580.651	3	8
55					0.0443122	99	SGSVDVYNFLLDSGMDPV	iTRAQ8plex@N-term; Oxidation(M)@15	cleaved V-S@C-term	-0.00774588	2234.06	1118.04	2234.07	1118.04	2	15
56	22.61	tr|A0A1B6QJE8|A0A1B6QJE8_SORBI	Uncharacterized protein OS=Sorghum bicolor OX=4558 GN=SORBI_3001G170700 PE=4 SV=2	9	2	99	AGPTGLEADTR	iTRAQ8plex@N-term		0.00207305	1390.74	464.587	1390.74	464.586	3	8
56					2	99	AVDPGLVYDLGTR	iTRAQ8plex@N-term		0.000473636	1678.92	560.647	1678.92	560.647	3	14
56					2	99	DAGGAGMVLSNTAANGQELVADAHLLPAAGVGER	iTRAQ8plex@N-term		-0.0026661	3535.8	884.957	3535.8	884.957	4	13
56					2	99	GVAVDVEPAELEFTK	iTRAQ8plex@N-term; iTRAQ8plex(K)@15		-0.0055027	2211.22	553.812	2211.22	553.813	4	11
56					2	99	LVWSDGK	iTRAQ8plex@N-term; iTRAQ8plex(K)@7		-0.00758686	1411.82	471.614	1411.83	471.617	3	7
56					2	99	SALMTTAYASYSGGGSSSPLLDAATGAAATPFDYGAGHVDPAR	iTRAQ8plex@N-term		0.0288449	4436.15	1110.04	4436.12	1110.04	4	10
56					1.56864	99	GPNMVTPEILKPDMIAPGVNILAAWTGK	iTRAQ8plex@N-term; Oxidation(M)@4; iTRAQ8plex(K)@11; iTRAQ8plex(K)@28		0.00413953	3861.17	773.241	3861.17	773.241	5	9
56					1.49485	98.49	SAHPEWSPAAVR	iTRAQ8plex@N-term		-0.0216524	1610.83	537.949	1610.85	537.956	3	10
56					1.08092	96.41	TLTSVGGAGTYK	iTRAQ8plex@N-term; iTRAQ8plex(K)@12		-0.00323743	1762.01	588.342	1762.01	588.344	3	8
57	47.56	tr|C5WNY4|C5WNY4_SORBI	Uncharacterized protein OS=Sorghum bicolor OX=4558 GN=SORBI_3001G129700 PE=3 SV=1	10	2	99	AGETFVIPR	iTRAQ8plex@N-term		-0.00603293	1292.73	431.918	1292.74	431.92	3	8
57					2	99	ATEVGLVTR	iTRAQ8plex@N-term		-0.00442032	1248.73	417.251	1248.73	417.252	3	11
57					2	99	GELLVGIIGSLDSGNR	iTRAQ8plex@N-term		-0.0136704	1903.05	635.359	1903.07	635.363	3	11
57					2	99	GLMHFQFNVGK	iTRAQ8plex@N-term; iTRAQ8plex(K)@11		4.34307e-05	1885.05	472.27	1885.05	472.27	4	7
57					2	99	GSSPPIPTPVLSK	iTRAQ8plex@N-term; iTRAQ8plex(K)@13	cleaved F-G@N-term	-0.0135176	1887.12	630.046	1887.13	630.05	3	8
57					2	99	PGIIFVPLTLFGSSPPIPTPVLSK	iTRAQ8plex@N-term; iTRAQ8plex(K)@24	cleaved N-P@N-term	0.0064675	3084.85	772.22	3084.85	772.219	4	11
57					2	99	VDASVVDLLK	iTRAQ8plex@N-term; iTRAQ8plex(K)@10		-0.0205496	1665.99	556.338	1666.01	556.345	3	10
57					2	99	VDFAPGGTNPPHVHPR	iTRAQ8plex@N-term; Deamidated(N)@9		0.0250079	2002.06	501.522	2002.03	501.515	4	14
57					0.0496351	99	IATGGDPLAN	iTRAQ8plex@N-term	cleaved N-P@C-term	-0.00052714	1231.67	616.843	1231.67	616.843	2	9
57					0.0145735	98.21	IATGGDPLANPN	iTRAQ8plex@N-term	cleaved N-G@C-term	-0.00613612	1442.76	722.388	1442.77	722.391	2	8
58	53.65	tr|C5YVR0|C5YVR0_SORBI	Superoxide dismutase OS=Sorghum bicolor OX=4558 GN=SORBI_3009G093200 PE=3 SV=1	9	2	99	ALEQLDAAVAK	iTRAQ8plex@N-term; iTRAQ8plex(K)@11		-0.0122225	1736.02	579.68	1736.03	579.684	3	12
58					2	99	FNGGGHVNHSIFWK	iTRAQ8plex@N-term; Deamidated(N)@2; iTRAQ8plex(K)@14		-0.000223613	2208.17	553.049	2208.17	553.049	4	10
58					2	99	GVTTVTLPDLSYDFGALEPAISGEIMR	iTRAQ8plex@N-term		0.00561834	3155.64	789.918	3155.64	789.916	4	13
58					2	99	LSVETTANQDPLVTK	iTRAQ8plex@N-term; iTRAQ8plex(K)@15		0.00806127	2223.27	556.824	2223.26	556.822	4	10
58					2	99	SDASAVVQLQGAIK	iTRAQ8plex@N-term; iTRAQ8plex(K)@14		-0.00228548	1994.16	499.547	1994.16	499.548	4	11
58					2	99	VTTVTLPDLSYDFGALEPAISGEIMR	iTRAQ8plex@N-term	cleaved G-V@N-term	0.00927264	3098.62	1033.88	3098.62	1033.88	3	18
58					2	99	YAGEVYENVLA	iTRAQ8plex@N-term		-0.0140702	1530.77	766.394	1530.79	766.401	2	9
58					1.58503	99	LGWAIDEDFGSFEALVK	iTRAQ8plex@N-term; Dioxidation(W)@3; iTRAQ8plex(K)@17		0.00489801	2536.34	846.453	2536.33	846.451	3	10
58					0.00174067	99	DASLVPLLGIDVWEHA	iTRAQ8plex@N-term	cleaved A-Y@C-term	-0.00787306	2038.1	680.373	2038.1	680.375	3	9
59	16.38	tr|A0A1B6PNL9|A0A1B6PNL9_SORBI	Uncharacterized protein OS=Sorghum bicolor OX=4558 GN=SORBI_3006G242000 PE=3 SV=1	13	2	99	AVANQPVSVAIEAGGN	iTRAQ8plex@N-term	cleaved N-A@C-term	-0.00346344	1799.96	900.99	1799.97	900.992	2	8
59					2	99	AVANQPVSVAIEAGGNAFQLYSSGIFTGK	iTRAQ8plex@N-term; Deamidated(N)@16; iTRAQ8plex(K)@29		0.015339	3504.89	701.985	3504.87	701.982	5	13
59					2	99	DLPESVDWR	iTRAQ8plex@N-term	cleaved E-D@N-term	-0.00257041	1419.73	710.871	1419.73	710.872	2	13
59					2	99	EDLPESVDWR	iTRAQ8plex@N-term	cleaved N-E@N-term	0.00016671	1548.77	517.265	1548.77	517.265	3	7
59					2	99	NSWGSSWGESGYIR	No iTRAQ8plex@N-term		0.00872425	1584.7	793.36	1584.7	793.355	2	11
59					2	99	VVTIDSYEDVPANSEK	iTRAQ8plex@N-term; iTRAQ8plex(K)@16		-0.00323816	2373.25	475.657	2373.25	475.658	5	7
59					1.65758	99	GAVAEVK	iTRAQ8plex@N-term; iTRAQ8plex(K)@7		-0.00149715	1280.79	427.937	1280.79	427.938	3	11
59					1.26761	99	VVTIDSYEDVPAN	iTRAQ8plex@N-term	cleaved N-S@C-term	-0.00155991	1724.88	863.445	1724.88	863.446	2	12
59					0.653647	99	SWGSSWGESGYIR	iTRAQ8plex@N-term	cleaved N-S@N-term	0.00086915	1774.86	592.627	1774.86	592.627	3	14
59					0.180456	99	AFQLYSSGIFTGK	iTRAQ8plex@N-term; iTRAQ8plex(K)@13	cleaved N-A@N-term	-0.00349222	2026.13	676.384	2026.13	676.386	3	9
59					0.104577	99	AVANQPVSVAIEAGGNAF	iTRAQ8plex@N-term	cleaved F-Q@C-term	-0.00913127	2018.07	1010.04	2018.07	1010.04	2	9
59					0.0649968	99	QLYSSGIFTGK	iTRAQ8plex@N-term; iTRAQ8plex(K)@11	cleaved F-Q@N-term	-0.00920259	1808.02	603.681	1808.03	603.684	3	9
59					0.0227338	99	AVANQPVSVAIEAGGNAFQLY	iTRAQ8plex@N-term; Deamidated(Q)@19	cleaved Y-S@C-term	-0.00528028	2423.26	1212.64	2423.26	1212.64	2	9
60	52.51	tr|C5XHF1|C5XHF1_SORBI	Uncharacterized protein OS=Sorghum bicolor OX=4558 GN=SORBI_3003G136200 PE=3 SV=1	9	2	99	ADISADDFFFSGLR	iTRAQ8plex@N-term		-0.00751405	1863.92	622.315	1863.93	622.318	3	14
60					2	99	FPGVNTLGVSIAR	iTRAQ8plex@N-term		-0.00381293	1633.94	545.655	1633.95	545.656	3	15
60					2	99	GDVFVFPR	iTRAQ8plex@N-term		-0.00613589	1239.69	620.85	1239.69	620.853	2	12
60					2	99	GYGPAAVVAAFNSQLQGTQQIAMTLFGATPPVPTDILAK	iTRAQ8plex@N-term; Oxidation(M)@23; No iTRAQ8plex(K)@39		0.0350439	4263.29	1066.83	4263.26	1066.82	4	13
60					2	99	IDYAPGGQNPPHTHPR	iTRAQ8plex@N-term		0.0104905	2060.06	516.022	2060.05	516.02	4	11
60					2	99	IGNGEVEHIK	iTRAQ8plex@N-term; Deamidated(N)@3; iTRAQ8plex(K)@10		-0.00548656	1703.96	568.994	1703.97	568.996	3	12
60					1.82391	99	ANFAPK	iTRAQ8plex@N-term; iTRAQ8plex(K)@6		-0.0108236	1254.74	628.379	1254.75	628.385	2	9
60					1.63827	98.96	GLVHFQQNR	iTRAQ8plex@N-term		-0.00250556	1401.78	468.266	1401.78	468.267	3	12
60					0.447332	99	GVNTLGVSIAR	iTRAQ8plex@N-term	cleaved P-G@N-term	-0.00356796	1389.82	695.918	1389.82	695.92	2	13
61	24.36	tr|C5X5L7|C5X5L7_SORBI	Alpha-galactosidase OS=Sorghum bicolor OX=4558 GN=SORBI_3002G417800 PE=3 SV=1	8	2	99	EVIQVNQDPLGVQGR	iTRAQ8plex@N-term		0.00157368	1955.08	652.699	1955.07	652.699	3	15
61					2	99	EVWAGPLSGNR	iTRAQ8plex@N-term		0.00102044	1488.8	497.274	1488.8	497.274	3	10
61					2	99	LGIYSDAGK	iTRAQ8plex@N-term; iTRAQ8plex(K)@9		-0.0062372	1530.88	511.301	1530.89	511.303	3	11
61					2	99	LPAVGLDGSAAYSVR	iTRAQ8plex@N-term		-0.00310844	1778.98	594.001	1778.98	594.002	3	13
61					2	99	SHFSIWALMK	iTRAQ8plex@N-term; iTRAQ8plex(K)@10		-0.0101666	1827.02	457.763	1827.03	457.765	4	7
61					2	99	TFPSGIK	iTRAQ8plex@N-term; iTRAQ8plex(K)@7		-0.00985768	1356.81	453.278	1356.82	453.281	3	9
61					2	99	WASYAGPGGWNDPDMLEVGNGGMTSAEYR	iTRAQ8plex@N-term; Deamidated(N)@20		0.0146676	3392.52	1131.85	3392.5	1131.84	3	16
61					1.31876	98.26	ALADYVHGK	iTRAQ8plex@N-term; iTRAQ8plex(K)@9		-0.00766784	1580.91	527.976	1580.91	527.978	3	8
62	15.26	tr|A0A1W0VUE2|A0A1W0VUE2_SORBI	Uncharacterized protein OS=Sorghum bicolor OX=4558 GN=SORBI_3010G227400 PE=3 SV=1	8	2	99	ASSLYGLGEHTK	iTRAQ8plex@N-term; iTRAQ8plex(K)@12		-0.016996	1870.02	624.349	1870.04	624.354	3	13
62					2	99	GVLVSPVLEPGATTVDAYFPAGR	iTRAQ8plex@N-term		-0.00575348	2619.42	874.146	2619.42	874.148	3	16
62					2	99	TTPASAVHYGGVR	iTRAQ8plex@N-term		0.0026883	1618.88	540.633	1618.87	540.632	3	11
62					2	99	VIFLGLHSPAAPQR	iTRAQ8plex@N-term		-0.0175673	1809.04	604.02	1809.06	604.026	3	9
62					2	99	VTLPAPADTVNVHVAGGNILPLQLPAPTTSR	iTRAQ8plex@N-term		0.00451394	3422.92	856.738	3422.92	856.737	4	11
62					2	99	WEVPQSVIPR	iTRAQ8plex@N-term		-0.00882747	1513.85	505.623	1513.86	505.626	3	10
62					2	99	YLELTTALPADVR	iTRAQ8plex@N-term		-0.0140905	1764.98	589.334	1764.99	589.338	3	10
62					1.33724	97.96	ATHGALLADTGR	iTRAQ8plex@N-term		0.0065807	1485.83	496.283	1485.82	496.281	3	8
63	16.85	tr|C5YYX0|C5YYX0_SORBI	Beta-hexosaminidase OS=Sorghum bicolor OX=4558 GN=SORBI_3009G017500 PE=3 SV=1	8	2	99	GIAAAPVTNYYAR	iTRAQ8plex@N-term		-0.00195901	1669.91	557.643	1669.91	557.644	3	13
63					2	99	GLLLDTSR	iTRAQ8plex@N-term		-0.0137444	1177.68	589.849	1177.7	589.856	2	12
63					2	99	HYLPVDVIK	iTRAQ8plex@N-term; iTRAQ8plex(K)@9		-0.0130153	1691.01	564.677	1691.02	564.682	3	7
63					2	99	LWSQLEAITAQDVETTVLSR	iTRAQ8plex@N-term		-0.0138815	2563.37	855.463	2563.38	855.467	3	17
63					2	99	QVIDSMSFAK	iTRAQ8plex@N-term; iTRAQ8plex(K)@10		-0.000392658	1732.96	578.662	1732.96	578.662	3	10
63					2	99	TLTVDPDLALDPQGPGGR	iTRAQ8plex@N-term		-0.0089567	2125.12	709.382	2125.13	709.385	3	8
63					1.58503	99	YTVEDAR	iTRAQ8plex@N-term		-0.00901646	1156.59	579.304	1156.6	579.309	2	11
63					1.50864	99	DIVNYAK	iTRAQ8plex@N-term; iTRAQ8plex(K)@7		-0.00914557	1429.83	477.617	1429.84	477.62	3	9
64	22.59	tr|C5Z0N9|C5Z0N9_SORBI	Peroxidase OS=Sorghum bicolor OX=4558 GN=SORBI_3009G055300 PE=3 SV=1	9	2	99	ALVDSFVR	iTRAQ8plex@N-term		0.000646237	1209.7	404.242	1209.7	404.241	3	10
64					2	99	DSVVLSGGLGYQVPAGR	No iTRAQ8plex@N-term		0.0199591	1673.89	558.972	1673.87	558.965	3	8
64					2	99	FFDVVDSAK	iTRAQ8plex@N-term; iTRAQ8plex(K)@9		-0.00756858	1634.91	545.976	1634.91	545.978	3	11
64					2	99	IEVLTGTQGEIR	iTRAQ8plex@N-term	cleaved Q-I@N-term	-0.00517035	1618.91	540.645	1618.92	540.647	3	13
64					2	99	MGQIEVLTGTQGEIR	iTRAQ8plex@N-term; Oxidation(M)@1		0.00115978	1951.04	651.353	1951.04	651.352	3	18
64					2	99	YYVGLTNNLGLFK	iTRAQ8plex@N-term; Deamidated(N)@7; iTRAQ8plex(K)@13		-0.00102441	2110.19	704.404	2110.19	704.405	3	9
64					1.48149	99	DAPPNNPSLR	iTRAQ8plex@N-term		0.00698124	1383.75	462.257	1383.74	462.254	3	13
64					1.40894	99	SMLKMGQIEVLTGTQGEIR	Carbamyl@N-term; iTRAQ8plex(K)@4	missed K-M@4	0.00162367	2437.3	813.44	2437.3	813.44	3	17
64					0.090444	99	VINPAN	iTRAQ8plex@N-term	cleaved N-A@C-term	-0.00436206	930.54	466.277	930.544	466.279	2	8
65	50.98	tr|C5Z6U2|C5Z6U2_SORBI; tr|C5XCV9|C5XCV9_SORBI	Uncharacterized protein OS=Sorghum bicolor OX=4558 GN=SORBI_3010G210000 PE=4 SV=1; Uncharacterized protein OS=Sorghum bicolor OX=4558 GN=SORBI_3002G204200 PE=4 SV=1	10	2	99	EIEIDIEPTDTIDR	iTRAQ8plex@N-term		-0.00128011	1962.01	655.01	1962.01	655.011	3	16
65					2	99	ESTLHLVLR	iTRAQ8plex@N-term		-0.00443539	1370.81	457.945	1370.82	457.947	3	11
65					2	99	TITLEVESSDTIDNVK	iTRAQ8plex@N-term; iTRAQ8plex(K)@16		0.00231099	2371.3	791.439	2371.29	791.439	3	16
65					2	99	TLADYNIQK	iTRAQ8plex@N-term; iTRAQ8plex(K)@9		-0.00103441	1672.96	837.487	1672.96	837.488	2	15
65					1.88606	99	IQDKEGIPPDQQR	iTRAQ8plex@N-term; iTRAQ8plex(K)@4	missed K-E@4	-0.00414963	2131.18	711.401	2131.18	711.402	3	10
65					1.49485	99	EGIPPDQQR	iTRAQ8plex@N-term		-0.0047254	1342.71	672.362	1342.71	672.365	2	9
65					1.37675	98.36	QIFVK	iTRAQ8plex@N-term; iTRAQ8plex(K)@5	cleaved M-Q@N-term	-0.0115612	1241.78	414.935	1241.8	414.939	3	7
65					0.655608	99	DYNIEGGSVLH	iTRAQ8plex@N-term	cleaved H-L@C-term	-0.00106785	1506.76	754.388	1506.76	754.388	2	10
65					0.0501223	97.86	MQIFVK	iTRAQ8plex@N-term; Dioxidation(M)@1; iTRAQ8plex(K)@6		-0.00836889	1404.82	469.28	1404.83	469.283	3	8
65					0.0168249	99	TLADYNIQKE	iTRAQ8plex@N-term; iTRAQ8plex(K)@9	cleaved E-S@C-term; missed K-E@9	-0.0106709	1801.99	601.672	1802	601.675	3	9
66	18.85	tr|C5WS35|C5WS35_SORBI	Uncharacterized protein OS=Sorghum bicolor OX=4558 GN=SORBI_3001G081100 PE=4 SV=1	8	2	99	AAHPEWSPAAIR	iTRAQ8plex@N-term		0.000876012	1608.87	537.297	1608.87	537.297	3	9
66					2	99	DSIAVGAFSAMEK	iTRAQ8plex@N-term; Oxidation(M)@11; iTRAQ8plex(K)@13		-0.00329969	1949.04	650.686	1949.04	650.687	3	9
66					2	99	FFLTGYEAAK	iTRAQ8plex@N-term; iTRAQ8plex(K)@10		-0.00359373	1753.98	585.668	1753.99	585.669	3	10
66					2	99	GPNTVTSSILKPDVIAPGVNILAAWSGSVGPSGLPGDSR	iTRAQ8plex@N-term; iTRAQ8plex(K)@11		-0.00019872	4394.41	1099.61	4394.41	1099.61	4	11
66					2	99	TYTVTALNYPSFSVAFPAAGGTVK	iTRAQ8plex@N-term; iTRAQ8plex(K)@24		0.00229395	3069.67	768.424	3069.66	768.423	4	15
66					2	99	VGIKPSPVVAAFSSR	iTRAQ8plex@N-term; iTRAQ8plex(K)@4		-3.04663e-06	2122.27	531.575	2122.27	531.575	4	13
66					1.20066	98.28	GPVDTSK	iTRAQ8plex@N-term; iTRAQ8plex(K)@7		0.000870945	1310.77	437.929	1310.77	437.929	3	7
66					0.0604807	95.15	SALMTTAYNDYPGGAGILDVATGR	iTRAQ8plex@N-term; Oxidation(M)@4	cleaved R-P@C-term	0.000412582	2733.36	912.127	2733.36	912.127	3	9
67	21.76	tr|C5WW86|C5WW86_SORBI	Uncharacterized protein OS=Sorghum bicolor OX=4558 GN=SORBI_3001G196700 PE=4 SV=1	8	2	99	AALQEITGLVDGQLQSGR	iTRAQ8plex@N-term		-0.00695031	2159.18	720.733	2159.19	720.736	3	16
67					2	99	FGASVASYDQEYLK	iTRAQ8plex@N-term; iTRAQ8plex(K)@14		-0.0129574	2185.14	729.387	2185.15	729.391	3	10
67					2	99	IVFANGSQDPWR	iTRAQ8plex@N-term; Deamidated(N)@5		-0.00198908	1693.87	565.631	1693.87	565.632	3	14
67					2	99	NVFGEGVYPDVFMTNLYYGGTGIAGSK	iTRAQ8plex@N-term; Oxidation(M)@13; iTRAQ8plex(K)@27		-0.0102087	3479.74	1160.92	3479.75	1160.93	3	15
67					2	99	QYYQETLNAK	Gln->pyro-Glu@N-term; iTRAQ8plex(K)@10		0.00747642	1543.79	772.902	1543.78	772.899	2	9
67					2	99	SSPFNSLTTENLQFLSSK	iTRAQ8plex@N-term; Deamidated(N)@5; iTRAQ8plex(K)@18		-0.0117908	2608.37	653.101	2608.38	653.103	4	8
67					1.95861	99	ELFGAPK	iTRAQ8plex@N-term; iTRAQ8plex(K)@7		-0.00905676	1368.81	457.279	1368.82	457.281	3	9
67					0.488117	99	ASYVK	iTRAQ8plex@N-term; iTRAQ8plex(K)@5	cleaved F-A@N-term	-0.00586617	1174.71	588.363	1174.72	588.366	2	8
68	17.92	tr|A0A1B6QHZ6|A0A1B6QHZ6_SORBI	Uncharacterized protein OS=Sorghum bicolor OX=4558 GN=SORBI_3001G089000 PE=4 SV=1	9	2	99	AAVDPSTTVVFAENPDADFVK	iTRAQ8plex@N-term; iTRAQ8plex(K)@21		0.00853515	2800.48	934.502	2800.47	934.499	3	9
68					2	99	IGAATALEVR	iTRAQ8plex@N-term		-0.00774185	1303.77	435.597	1303.78	435.599	3	13
68					2	99	ITVGTTILDAVK	iTRAQ8plex@N-term; iTRAQ8plex(K)@12		-0.00204787	1838.13	613.718	1838.13	613.719	3	12
68					2	99	LVASPQVLK	iTRAQ8plex@N-term; iTRAQ8plex(K)@9		-0.00451608	1562	521.673	1562	521.674	3	9
68					2	99	LVASPQVLKDYYIGSLLSGGGSVPR	iTRAQ8plex@N-term; iTRAQ8plex(K)@9	missed K-D@9	0.000955321	3183.81	796.96	3183.81	796.96	4	13
68					1.69897	99	LNFQGFTISDWEGIDR	iTRAQ8plex@N-term; Dioxidation(W)@11		-0.000784196	2233.1	745.372	2233.1	745.373	3	11
68					1.34679	98.1	IDDAVTR	iTRAQ8plex@N-term		-0.000212773	1092.61	547.311	1092.61	547.311	2	10
68					1.25964	98.34	DPNLVK	iTRAQ8plex@N-term; iTRAQ8plex(K)@6		-0.00597348	1292.79	431.936	1292.79	431.938	3	7
68					0.0462403	99	GFTISDWEGIDR	iTRAQ8plex@N-term	cleaved Q-G@N-term	0.0225811	1698.87	850.445	1698.85	850.433	2	8
69	20	tr|A0A1W0W7I8|A0A1W0W7I8_SORBI	Peroxidase OS=Sorghum bicolor OX=4558 GN=SORBI_3002G391900 PE=3 SV=1	9	2	99	ASLDSEALANLPPPFASLEK	iTRAQ8plex@N-term; iTRAQ8plex(K)@20		-0.00316701	2677.48	893.499	2677.48	893.5	3	19
69					2	99	DATFFLSSNNAVDYFDMPAGR	iTRAQ8plex@N-term; Oxidation(M)@17		-0.000866681	2657.24	886.753	2657.24	886.753	3	10
69					2	99	GLDAEDMVTLSGAHTVGR	iTRAQ8plex@N-term		-0.00077457	2132.08	711.702	2132.08	711.702	3	24
69					2	99	GTGAGLIR	iTRAQ8plex@N-term		-0.00434852	1047.63	524.822	1047.63	524.824	2	13
69					1.61979	98.99	ASAPNQSLR	iTRAQ8plex@N-term		-0.00764388	1246.69	624.35	1246.69	624.354	2	11
69					1.55284	98.95	SAIDSNR	iTRAQ8plex@N-term		-0.00331925	1065.57	533.792	1065.57	533.793	2	12
69					1.20761	97.75	AEYIVR	iTRAQ8plex@N-term		-0.00598547	1053.61	527.811	1053.61	527.814	2	10
69					1.02687	99	FMAAMVK	iTRAQ8plex@N-term; Oxidation(M)@2; iTRAQ8plex(K)@7		-0.00565998	1420.8	474.606	1420.8	474.608	3	8
69					1.01773	97.36	EMFAAK	iTRAQ8plex@N-term; iTRAQ8plex(K)@6		0.00621323	1303.75	435.59	1303.74	435.588	3	7
70	44.92	tr|C5XYY5|C5XYY5_SORBI	Peroxidase OS=Sorghum bicolor OX=4558 GN=SORBI_3004G105100 PE=3 SV=1	7	2	99	DGVNLLSGPTWAVQLGR	iTRAQ8plex@N-term		0.00358052	2086.15	696.391	2086.15	696.39	3	13
70					2	99	DLVALSGAHTIGAAR	iTRAQ8plex@N-term		-0.00208468	1754.99	439.755	1754.99	439.756	4	10
70					2	99	DLVSQFGLLHSDQELFGAGVVDSVTAR	iTRAQ8plex@N-term		0.00757275	3163.65	791.921	3163.65	791.919	4	15
70					2	99	FDNGYFR	iTRAQ8plex@N-term; Deamidated(N)@3		-0.0030675	1222.59	612.302	1222.59	612.304	2	10
70					2	99	MGNISPLTGSSGEIR	iTRAQ8plex@N-term		0.010209	1821.97	608.329	1821.96	608.326	3	14
70					2	99	SGMAAAVQQEPR	iTRAQ8plex@N-term		-0.000642741	1547.8	774.909	1547.8	774.909	2	15
70					2	99	TASQSAANSNLPSPSSSAAALVSAFASK	iTRAQ8plex@N-term; iTRAQ8plex(K)@28		0.00270155	3229.71	808.434	3229.7	808.433	4	12
71	22.57	tr|C5X4N0|C5X4N0_SORBI	Uncharacterized protein OS=Sorghum bicolor OX=4558 GN=SORBI_3002G255600 PE=3 SV=1	7	2	99	IGTTLAMDALADGAFPRPPSAATFR	iTRAQ8plex@N-term		-0.00883506	2850.49	951.171	2850.5	951.174	3	13
71					2	99	IYDANPGVLR	iTRAQ8plex@N-term		-0.00224675	1420.8	474.606	1420.8	474.607	3	14
71					2	99	LVPAMENIHR	iTRAQ8plex@N-term		-0.00233566	1482.83	495.283	1482.83	495.283	3	12
71					2	99	NLVPYYPATR	iTRAQ8plex@N-term		-0.00383516	1496.83	749.42	1496.83	749.422	2	6
71					2	99	VADDIPSPR	iTRAQ8plex@N-term		-0.00292668	1272.7	637.355	1272.7	637.356	2	12
71					2	99	WPVSIMVPNEIIPDLAASVAAADR	iTRAQ8plex@N-term		0.00680159	2838.53	947.185	2838.53	947.182	3	19
71					1.13077	97.21	MPVFVFSLYNEDLKPGPGTER	iTRAQ8plex@N-term; iTRAQ8plex(K)@14		0.00412114	3003.6	751.908	3003.6	751.907	4	8
72	28.94	tr|C5XI24|C5XI24_SORBI	Peroxidase OS=Sorghum bicolor OX=4558 GN=SORBI_3003G140700 PE=3 SV=1	8	2	99	ADEAQAELPDSTHDVQQLIDNFAR	iTRAQ8plex@N-term		0.01666	2986.47	996.499	2986.46	996.493	3	8
72					2	99	EAPVNIGLAAFDVLEEIK	iTRAQ8plex@N-term; iTRAQ8plex(K)@18		-0.0042288	2535.44	846.153	2535.44	846.154	3	19
72					2	99	LDGFVSK	iTRAQ8plex@N-term; iTRAQ8plex(K)@7		-0.00954438	1372.81	687.411	1372.82	687.416	2	8
72					2	99	LSEPSSQITPAYR	iTRAQ8plex@N-term		0.000964124	1751.94	584.986	1751.94	584.986	3	14
72					1.74473	99	DAASALSNGHVHFAVPAGR	iTRAQ8plex@N-term; Deamidated(N)@8		0.0104598	2181.13	546.291	2181.12	546.288	4	11
72					1.48149	98.66	TGAALVR	iTRAQ8plex@N-term		-0.00420864	990.609	496.312	990.613	496.314	2	10
72					1.35655	98.71	DLLNYK	iTRAQ8plex@N-term; iTRAQ8plex(K)@6		-0.00851016	1372.81	687.412	1372.82	687.416	2	8
72					1.00877	96.61	GVENVVK	iTRAQ8plex@N-term; iTRAQ8plex(K)@7		-0.00952581	1351.82	451.614	1351.83	451.617	3	8
73	16.3	tr|C5Y7T1|C5Y7T1_SORBI	Uncharacterized protein OS=Sorghum bicolor OX=4558 GN=SORBI_3005G086000 PE=3 SV=1	7	2	99	IGDEIEFFAK	iTRAQ8plex@N-term; iTRAQ8plex(K)@10		-0.00447127	1775.99	593.003	1775.99	593.005	3	11
73					2	99	LIGNQQADQILDAVR	iTRAQ8plex@N-term; Deamidated(N)@4		-0.00576646	1958.07	653.697	1958.07	653.699	3	11
73					2	99	SILPLLDK	iTRAQ8plex@N-term; iTRAQ8plex(K)@8		-0.00661905	1505.96	502.993	1505.96	502.995	3	10
73					2	99	YAVIFDAGSTGSR	iTRAQ8plex@N-term		-0.00291497	1646.85	549.959	1646.86	549.96	3	12
73					1.95861	99	AAPAAFR	iTRAQ8plex@N-term		-0.00302253	1006.58	504.299	1006.59	504.301	2	10
73					1.88606	99	APAVPDGEDPYITK	iTRAQ8plex@N-term; iTRAQ8plex(K)@14		0.0041066	2080.13	694.385	2080.13	694.384	3	10
73					1.03152	99	IVPSWLMK	iTRAQ8plex@N-term; Oxidation(M)@7; iTRAQ8plex(K)@8		-0.0101378	1596.94	533.321	1596.95	533.325	3	8
74	57.04	tr|C5WVG9|C5WVG9_SORBI	Cysteine proteinase inhibitor OS=Sorghum bicolor OX=4558 GN=SORBI_3001G324800 PE=3 SV=1	9	2	99	GEEQVVSGMR	iTRAQ8plex@N-term		-0.000169521	1394.71	698.364	1394.71	698.364	2	13
74					2	99	HIQELGGWALGQAK	iTRAQ8plex@N-term; Dioxidation(W)@8; iTRAQ8plex(K)@14		0.00126293	2147.2	537.806	2147.19	537.806	4	11
74					2	99	KLASFTLASR	iTRAQ8plex@N-term; iTRAQ8plex(K)@1	missed K-L@1	-0.00909325	1701.03	426.265	1701.04	426.267	4	9
74					2	99	LYVDAADR	iTRAQ8plex@N-term		-0.00455398	1225.66	613.835	1225.66	613.838	2	11
74					2	99	SVTYVAVIYEQVWTNTR	iTRAQ8plex@N-term		-0.00858492	2332.23	778.417	2332.24	778.42	3	14
74					2	99	VVRGEEQVVSGMR	iTRAQ8plex@N-term	missed R-G@3	-0.00440743	1748.95	583.99	1748.95	583.991	3	11
74					1.50864	98.86	LAANALR	iTRAQ8plex@N-term		-0.00495375	1031.63	516.824	1031.64	516.827	2	11
74					0.154902	99	VAVIYEQVWTNTR	iTRAQ8plex@N-term	cleaved Y-V@N-term	-0.0154493	1882.01	628.344	1882.03	628.349	3	11
74					0.0186345	99	PIPDVGDK	iTRAQ8plex@N-term; iTRAQ8plex(K)@8	cleaved N-P@N-term	-0.00685088	1447.84	483.622	1447.85	483.624	3	9
75	26.74	tr|A0A1W0W7U5|A0A1W0W7U5_SORBI	Carboxypeptidase (Fragment) OS=Sorghum bicolor OX=4558 GN=SORBI_3002G401200 PE=3 SV=1	8	2	99	AWFSSTQGAGEVGGYVVQYK	iTRAQ8plex@N-term; iTRAQ8plex(K)@20		0.0116522	2741.44	914.82	2741.43	914.816	3	14
75					2	99	DFYLAGESYAGHYVPQLAHAILR	iTRAQ8plex@N-term		0.0118935	2894.51	724.636	2894.5	724.633	4	12
75					2	99	GIMIGNAVINDWTDSK	iTRAQ8plex@N-term; iTRAQ8plex(K)@16		-0.00481839	2341.25	781.424	2341.26	781.426	3	12
75					2	99	VWVYSGDTDGR	iTRAQ8plex@N-term		0.000371866	1557.77	779.894	1557.77	779.894	2	8
75					2	99	WTDSATTVLPILTELLK	iTRAQ8plex@N-term; iTRAQ8plex(K)@17		-0.000931327	2508.47	837.163	2508.47	837.163	3	10
75					2	99	YSVNQLQLPVAAK	iTRAQ8plex@N-term; iTRAQ8plex(K)@13		-0.00166695	2038.2	680.408	2038.2	680.409	3	15
75					1.4318	99	ALVLVQNFLAGK	iTRAQ8plex@N-term; Deamidated(N)@7; iTRAQ8plex(K)@12		-0.0216926	1881.13	628.052	1881.15	628.059	3	8
75					0.100179	99	ISDTTADAIGR	iTRAQ8plex@N-term	cleaved L-I@N-term	-0.00568228	1422.76	712.385	1422.76	712.388	2	11
76	23.53	tr|C5XIY1|C5XIY1_SORBI	Peroxidase OS=Sorghum bicolor OX=4558 GN=SORBI_3003G152100 PE=3 SV=1	8	2	99	AFAADETLWK	iTRAQ8plex@N-term; iTRAQ8plex(K)@10	cleaved N-A@N-term	-0.00615694	1758.97	587.331	1758.98	587.333	3	10
76					2	99	GFDVIDAAK	iTRAQ8plex@N-term; iTRAQ8plex(K)@9		-0.00538919	1542.88	515.301	1542.89	515.303	3	6
76					2	99	LFYQVPAGR	iTRAQ8plex@N-term		-0.00327751	1353.77	677.891	1353.77	677.893	2	12
76					2	99	LLPLNLGLHFSDDQLIR	iTRAQ8plex@N-term		-0.00597761	2267.29	756.77	2267.29	756.772	3	13
76					2	99	QKFAAAMVK	Carbamyl@N-term; iTRAQ8plex(K)@2; iTRAQ8plex(K)@9	missed K-F@2	-0.0170057	1643.95	548.99	1643.96	548.995	3	10
76					1.65758	99	MGNIDVK	iTRAQ8plex@N-term; iTRAQ8plex(K)@7		-0.0056306	1383.79	462.272	1383.8	462.274	3	8
76					1.58503	99	TGTTDEIR	iTRAQ8plex@N-term		-0.00491206	1195.63	598.822	1195.64	598.825	2	13
76					0.0395292	96.75	AADETLWK	iTRAQ8plex@N-term; iTRAQ8plex(K)@8	cleaved F-A@N-term	0.00106164	1540.87	514.631	1540.87	514.631	3	8
77	14.16	tr|C5X5H5|C5X5H5_SORBI	Uncharacterized protein OS=Sorghum bicolor OX=4558 GN=SORBI_3002G268200 PE=4 SV=2	6	2	99	EFGAAVSTIFGTDLAAGSEAR	iTRAQ8plex@N-term		-0.0123931	2373.2	792.074	2373.21	792.078	3	15
77					2	99	GVDAGLYLSPWDR	iTRAQ8plex@N-term		-0.00305327	1751.91	584.978	1751.91	584.979	3	12
77					2	99	IQEHVALGQR	iTRAQ8plex@N-term		-0.0036586	1453.83	485.616	1453.83	485.618	3	11
77					2	99	LPSAVVAGTTVR	iTRAQ8plex@N-term		-0.00755079	1473.87	492.299	1473.88	492.301	3	14
77					2	99	SINIFSDDGPDVR	iTRAQ8plex@N-term		-0.00157115	1737.88	580.302	1737.88	580.302	3	13
77					2	99	SMITIGEAGIEK	iTRAQ8plex@N-term; Oxidation(M)@2; iTRAQ8plex(K)@12		0.00159543	1872.05	625.024	1872.05	625.024	3	15
78	10.4	tr|C5XKE9|C5XKE9_SORBI	Endoglucanase OS=Sorghum bicolor OX=4558 GN=SORBI_3003G015700 PE=3 SV=1	6	2	99	ATSYMVGYGATYPR	iTRAQ8plex@N-term		-0.00160421	1839.91	614.311	1839.91	614.312	3	11
78					2	99	QLFDFADK	iTRAQ8plex@N-term; iTRAQ8plex(K)@8		-0.000289666	1590.89	531.303	1590.89	531.303	3	7
78					2	99	QMAAAGELGHAVEAIK	iTRAQ8plex@N-term; iTRAQ8plex(K)@16		0.00111238	2203.23	551.814	2203.22	551.813	4	12
78					2	99	SILYFEAQR	iTRAQ8plex@N-term		-0.00472155	1429.78	477.601	1429.79	477.603	3	9
78					2	99	SQVDYILGSNPR	iTRAQ8plex@N-term		-0.00208937	1651.88	551.635	1651.88	551.635	3	9
78					2	99	YDSSITVAR	iTRAQ8plex@N-term		-0.00227436	1314.71	439.243	1314.71	439.243	3	10
79	20.47	P35908	SWISS-PROT:P35908 Tax_Id=9606 Gene_Symbol=KRT2 Keratin, type II cytoskeletal 2 epidermal	6	2	99	GSGFGGGSGFGGGSGFSGGGFGGGGFGGGR	No iTRAQ8plex@N-term; iTRAQ8plex(S)@8	cleaved G-G@N-term	0.00785164	2702.22	901.749	2702.22	901.746	3	13
79					2	99	NLDLDSIIAEVK	iTRAQ8plex@N-term; iTRAQ8plex(K)@12		-0.0113006	1937.12	646.713	1937.13	646.717	3	13
79					2	99	SISISVAGGGGGFGAAGGFGGR	iTRAQ8plex@N-term		0.00666967	2142.12	715.047	2142.11	715.045	3	15
79					2	99	VDLLNQEIEFLK	iTRAQ8plex@N-term; iTRAQ8plex(K)@12		-0.00498473	2068.2	690.407	2068.2	690.408	3	11
79					2	99	YEELQVTVGR	iTRAQ8plex@N-term		0.00373037	1496.82	749.416	1496.81	749.414	2	10
79					1.55284	98.9	GFSSGSAVVSGGSR	iTRAQ8plex@N-term		0.000977513	1557.81	520.276	1557.81	520.276	3	10
80	36.36	tr|C5WU08|C5WU08_SORBI	Uncharacterized protein OS=Sorghum bicolor OX=4558 GN=SORBI_3001G025400 PE=4 SV=1	6	2	99	DVPEASAMDFVGGYALALDMTAR	iTRAQ8plex@N-term; Oxidation(M)@8		-0.00917634	2719.3	907.442	2719.31	907.445	3	16
80					2	99	GQDTFTPISAVVPK	iTRAQ8plex@N-term; iTRAQ8plex(K)@14		-0.0105888	2067.17	690.065	2067.18	690.068	3	7
80					2	99	ITAGVTDLIDVEFDVQR	iTRAQ8plex@N-term		-0.00895622	2194.17	732.397	2194.18	732.4	3	12
80					2	99	SAGLPWTLAK	iTRAQ8plex@N-term; iTRAQ8plex(K)@10		-0.011712	1650.98	551.334	1650.99	551.338	3	9
80					2	99	SAVTNPDDLELWLK	iTRAQ8plex@N-term; iTRAQ8plex(K)@14		-0.00603276	2208.22	737.08	2208.23	737.082	3	12
80					2	99	VDDELR	iTRAQ8plex@N-term		0.000452076	1049.57	525.79	1049.57	525.79	2	9
81	30.55	tr|C5YB25|C5YB25_SORBI	Peroxidase OS=Sorghum bicolor OX=4558 GN=SORBI_3006G277600 PE=3 SV=1	6	2	99	DAVSLSGGPSFTVPLGR	iTRAQ8plex@N-term		0.000424917	1963.07	491.774	1963.07	491.774	4	11
81					2	99	GLPPNVGLQQEAVQLVEDIR	iTRAQ8plex@N-term		-0.00113628	2478.37	827.132	2478.38	827.132	3	15
81					2	99	GPQGNVGEIR	iTRAQ8plex@N-term		0.000966887	1329.73	665.873	1329.73	665.873	2	11
81					2	99	GVMLPSDQGLATDPR	iTRAQ8plex@N-term		0.00145689	1859.97	620.998	1859.97	620.998	3	9
81					2	99	LDSVAPASSNDVFTLPPPTSTVDALLSAFASK	iTRAQ8plex@N-term; iTRAQ8plex(K)@32		0.0321271	3826.08	766.224	3826.05	766.217	5	16
81					2	99	SAVDAALQQNVR	iTRAQ8plex@N-term		0.00192772	1574.87	525.964	1574.87	525.963	3	16
82	15.3	tr|A0A1B6QFT1|A0A1B6QFT1_SORBI	Peroxidase OS=Sorghum bicolor OX=4558 GN=SORBI_3002G392000 PE=3 SV=1	6	2	99	DAAFFLSGSK	iTRAQ8plex@N-term; iTRAQ8plex(K)@10		-0.00756997	1649.92	550.979	1649.92	550.982	3	12
82					2	99	GFDVVDAAK	iTRAQ8plex@N-term; iTRAQ8plex(K)@9		0.00166707	1528.87	765.444	1528.87	765.443	2	11
82					2	99	LSPANFPSLR	iTRAQ8plex@N-term		-0.00535199	1404.8	469.273	1404.8	469.275	3	11
82					2	99	MSLLDIK	iTRAQ8plex@N-term; Oxidation(M)@1; iTRAQ8plex(K)@7		-0.0129492	1442.85	481.957	1442.86	481.962	3	9
82					2	99	VYYSLPGGR	iTRAQ8plex@N-term		-0.00378762	1314.72	439.247	1314.72	439.249	3	11
82					1.50864	99	VAENALIR	iTRAQ8plex@N-term; Deamidated(N)@4		-0.0064063	1189.69	595.853	1189.7	595.856	2	9
83	23.03	tr|A0A1B6Q515|A0A1B6Q515_SORBI	Uncharacterized protein OS=Sorghum bicolor OX=4558 GN=SORBI_3003G238500 PE=4 SV=1	6	2	99	DDLFNINAGIVK	iTRAQ8plex@N-term; iTRAQ8plex(K)@12		-0.0074893	1926.1	964.055	1926.1	964.059	2	9
83					2	99	GFMGEEQLGEALEGSDVVIIPAGVPR	iTRAQ8plex@N-term; Oxidation(M)@3		-0.00492985	2989.53	997.518	2989.54	997.52	3	22
83					2	99	KVAILGAAGGIGQPLSLLMK	iTRAQ8plex@N-term; iTRAQ8plex(K)@1; iTRAQ8plex(K)@20	missed K-V@1	0.00428251	2848.77	570.762	2848.77	570.761	5	12
83					2	99	LNPLVSSLSLYDIAGTPGVAADVSHINSPALVK	iTRAQ8plex@N-term; iTRAQ8plex(K)@33		0.0128999	3926.21	786.25	3926.2	786.247	5	13
83					2	99	TQDGGTEVVEAK	iTRAQ8plex@N-term; iTRAQ8plex(K)@12		0.00202886	1841	614.674	1841	614.674	3	10
83					1.50864	99	NLSAAIAK	iTRAQ8plex@N-term; iTRAQ8plex(K)@8		-0.0096808	1394.86	465.961	1394.87	465.964	3	8
84	20.6	tr|C5X3C1|C5X3C1_SORBI	Peroxidase OS=Sorghum bicolor OX=4558 GN=SORBI_3002G391300 PE=3 SV=1	6	2	99	AYADFVPFLWQNK	iTRAQ8plex@N-term; iTRAQ8plex(K)@13		-0.00778829	2206.2	736.406	2206.2	736.409	3	11
84					2	99	DASYFLSGGGINFAMPAGR	iTRAQ8plex@N-term		0.00360906	2234.11	745.712	2234.11	745.711	3	16
84					2	99	FSVPNFPSLR	iTRAQ8plex@N-term		-0.00207421	1466.82	489.946	1466.82	489.947	3	9
84					2	99	GLDYVDMITLSGAHSIGR	iTRAQ8plex@N-term; Oxidation(M)@7		-0.000283028	2224.15	742.389	2224.15	742.389	3	16
84					2	99	GYEVIDAAK	iTRAQ8plex@N-term; iTRAQ8plex(K)@9		-0.0108025	1572.89	525.303	1572.9	525.306	3	7
84					1.22915	98.15	MGGIEIK	iTRAQ8plex@N-term; iTRAQ8plex(K)@7		0.00433292	1354.81	452.612	1354.81	452.611	3	8
85	31.69	tr|C5Y2P0|C5Y2P0_SORBI	Uncharacterized protein OS=Sorghum bicolor OX=4558 GN=SORBI_3005G122300 PE=4 SV=1	6	2	99	AGYDPVFEVTVR	iTRAQ8plex@N-term		-0.00266126	1655.88	552.967	1655.88	552.968	3	8
85					2	99	DYLVGDGR	iTRAQ8plex@N-term		-0.0018482	1197.63	599.821	1197.63	599.822	2	13
85					2	99	IEAAAEVR	iTRAQ8plex@N-term		-0.000919013	1161.67	581.84	1161.67	581.84	2	13
85					2	99	RIEAAAEVR	iTRAQ8plex@N-term	missed R-I@1	0.00182217	1317.77	440.264	1317.77	440.263	3	13
85					2	99	SEGFASSVAVDPR	iTRAQ8plex@N-term		-0.000358444	1624.84	813.425	1624.84	813.425	2	14
85					1.3279	98.57	DGRDYLVGDGR	iTRAQ8plex@N-term	missed R-D@3	0.002664	1525.78	509.601	1525.78	509.6	3	8
86	13.37	tr|C5Z6U1|C5Z6U1_SORBI	Uncharacterized protein OS=Sorghum bicolor OX=4558 GN=SORBI_3010G209900 PE=4 SV=1	6	2	99	AWLVQSIPTDMPHLR	iTRAQ8plex@N-term		-0.00487953	2067.12	517.787	2067.12	517.788	4	14
86					2	99	QAWDKEWQVSR	Gln->pyro-Glu@N-term; iTRAQ8plex(K)@5	missed K-E@5	-0.000877297	1718.87	573.963	1718.87	573.963	3	9
86					2	99	STQEHYLSYLSFAPPEVTFGK	iTRAQ8plex@N-term; iTRAQ8plex(K)@21		0.00831822	3008.58	602.724	3008.57	602.722	5	8
86					2	99	YAVSDVR	iTRAQ8plex@N-term		-0.00213865	1112.61	557.313	1112.61	557.314	2	11
86					1.48149	98.9	ALENAADR	iTRAQ8plex@N-term		-0.00786533	1162.62	582.316	1162.62	582.32	2	13
86					1.19382	97.55	FGADEGR	iTRAQ8plex@N-term		0.000225205	1054.54	528.275	1054.54	528.275	2	9
87	21.66	tr|C5XX52|C5XX52_SORBI	Glyceraldehyde-3-phosphate dehydrogenase OS=Sorghum bicolor OX=4558 GN=SORBI_3004G205100 PE=3 SV=1	7	2	99	AASFNIIPSSTGAAK	iTRAQ8plex@N-term; iTRAQ8plex(K)@15		-0.00449875	2042.16	681.726	2042.16	681.728	3	15
87					2	99	GILGYVDEDLVSTDFQGDSR	iTRAQ8plex@N-term		0.00113059	2489.22	830.749	2489.22	830.748	3	13
87					1.85387	99	AEAEGSLK	iTRAQ8plex@N-term; iTRAQ8plex(K)@8		0.00506398	1411.82	471.613	1411.81	471.612	3	8
87					1.69897	99	VVISAPSK	iTRAQ8plex@N-term; iTRAQ8plex(K)@8		-0.0102335	1407.88	470.301	1407.89	470.304	3	8
87					1.1549	98.53	TVDGPSAK	iTRAQ8plex@N-term; iTRAQ8plex(K)@8		-0.00139177	1381.8	461.608	1381.8	461.608	3	8
87					1.07572	99	VLPVLNGK	iTRAQ8plex@N-term; Deamidated(N)@6; iTRAQ8plex(K)@8		-0.0172046	1447.91	483.642	1447.92	483.648	3	8
87					0.823909	95.07	AAAHLK	iTRAQ8plex@N-term; iTRAQ8plex(K)@6		-0.00204916	1217.77	406.93	1217.77	406.931	3	6
88	15.92	tr|A0A1W0W2E3|A0A1W0W2E3_SORBI	Uncharacterized protein OS=Sorghum bicolor OX=4558 GN=SORBI_3002G050900 PE=4 SV=1	6	2	99	AYVALQALK	iTRAQ8plex@N-term; iTRAQ8plex(K)@9		-0.00752542	1583.98	529	1583.99	529.003	3	13
88					2	99	AYVALQALKR	iTRAQ8plex@N-term; iTRAQ8plex(K)@9	missed K-R@9	-0.00921167	1740.08	581.033	1740.09	581.036	3	17
88					2	99	FAGGLPESLPK	iTRAQ8plex@N-term; iTRAQ8plex(K)@11		-0.00588291	1723.01	575.343	1723.01	575.345	3	15
88					2	99	LLHELDVSNNR	iTRAQ8plex@N-term; Deamidated(N)@9		-0.00552382	1613.86	404.473	1613.87	404.474	4	8
88					2	99	MAGTLNELVVLNAGLR	iTRAQ8plex@N-term; Oxidation(M)@1		-0.00473382	1990.11	664.379	1990.12	664.38	3	8
88					0.283997	99	LQKAYVALQALKR	Carbamyl@N-term; iTRAQ8plex(K)@3; iTRAQ8plex(K)@12	missed K-A@3; missed K-R@12	-0.00867129	2152.32	539.088	2152.33	539.09	4	10
89	29.6	tr|A0A1Z5S9P3|A0A1Z5S9P3_SORBI	Peroxidase OS=Sorghum bicolor OX=4558 GN=SORBI_3001G379400 PE=3 SV=1	6	2	99	ATGSGDDSLAPLDPTPAR	iTRAQ8plex@N-term		0.00495136	2044.04	682.355	2044.04	682.353	3	10
89					2	99	FYAANADAFR	iTRAQ8plex@N-term		-0.00135786	1448.73	725.374	1448.74	725.375	2	8
89					2	99	GVLHSDQQLFAGGLGVTDALVR	iTRAQ8plex@N-term		-0.00287894	2556.39	640.106	2556.4	640.106	4	8
89					2	99	LVQEAVAAEPR	iTRAQ8plex@N-term		-0.0133841	1485.83	743.923	1485.85	743.93	2	12
89					2	99	MASLSSLTGSSGEIR	iTRAQ8plex@N-term		0.0114705	1798.95	600.658	1798.94	600.654	3	11
89					1.49485	98.83	LASNFASHGLSLQDLVVLSGGHTLGFAR	iTRAQ8plex@N-term		-0.0021858	3170.71	793.685	3170.71	793.686	4	9
90	9.335	tr|C5WP48|C5WP48_SORBI	Alpha-mannosidase OS=Sorghum bicolor OX=4558 GN=SORBI_3001G268700 PE=3 SV=1	6	2	99	GTYYVNVEK	iTRAQ8plex@N-term; iTRAQ8plex(K)@9		-0.0103595	1679.92	560.982	1679.93	560.985	3	9
90					2	99	HLVVVAYNPLGWER	iTRAQ8plex@N-term		-0.0251843	1956.06	653.029	1956.09	653.037	3	11
90					2	99	LAHLFQAAEDPK	iTRAQ8plex@N-term; iTRAQ8plex(K)@12		-0.0146488	1947.09	487.78	1947.1	487.783	4	8
90					2	99	TITELTETNLSANQK	iTRAQ8plex@N-term; iTRAQ8plex(K)@15		0.00349404	2270.26	757.761	2270.26	757.76	3	10
90					1.4318	98.92	AYLGITTDK	iTRAQ8plex@N-term; iTRAQ8plex(K)@9		-0.022955	1588.91	530.643	1588.93	530.65	3	8
90					1.4318	98.79	LALGASK	iTRAQ8plex@N-term; iTRAQ8plex(K)@7		-0.00953122	1266.8	423.275	1266.81	423.278	3	9
91	17.46	tr|C5WPY8|C5WPY8_SORBI	Peroxidase OS=Sorghum bicolor OX=4558 GN=SORBI_3001G277000 PE=3 SV=1	6	2	99	FTAVGLHTVDLVALSGAHTFGR	iTRAQ8plex@N-term		0.00268727	2572.41	644.11	2572.41	644.109	4	23
91					2	99	GFLNSDQELK	iTRAQ8plex@N-term; iTRAQ8plex(K)@10		0.00160281	1757.98	587	1757.98	587	3	14
91					2	99	GFPVVDK	iTRAQ8plex@N-term; iTRAQ8plex(K)@7		-0.00905676	1368.81	457.279	1368.82	457.281	3	8
91					2	99	NVLIEAHK	iTRAQ8plex@N-term; iTRAQ8plex(K)@8		-0.00651546	1530.93	511.317	1530.93	511.319	3	13
91					1.1549	97.36	IYASLTR	iTRAQ8plex@N-term		-0.00746712	1126.66	564.336	1126.67	564.34	2	9
91					1.09691	97.56	TANFK	iTRAQ8plex@N-term; iTRAQ8plex(K)@5		-0.00568109	1187.71	594.861	1187.71	594.863	2	8
92	16.33	tr|C5XD22|C5XD22_SORBI	Uncharacterized protein OS=Sorghum bicolor OX=4558 GN=SORBI_3002G356800 PE=4 SV=1	6	2	99	LTSIIQSVYAR	iTRAQ8plex@N-term		-0.0115934	1553.9	777.956	1553.91	777.961	2	15
92					2	99	SQLVYNNK	iTRAQ8plex@N-term; iTRAQ8plex(K)@8		-0.00545228	1572.9	525.308	1572.91	525.31	3	11
92					2	99	THPDAAFTYVDVYTAK	iTRAQ8plex@N-term; iTRAQ8plex(K)@16		-0.000643574	2406.27	602.574	2406.27	602.574	4	14
92					2	99	VSWDGVHFTEAANK	iTRAQ8plex@N-term; iTRAQ8plex(K)@14		0.00330265	2168.15	543.045	2168.15	543.044	4	15
92					1.63827	99	ETVASLR	iTRAQ8plex@N-term		-0.00247845	1078.63	540.321	1078.63	540.322	2	9
92					0.250264	99	TFFGMPAGR	iTRAQ8plex@N-term; Dioxidation(M)@5		-0.00138685	1318.66	660.339	1318.66	660.34	2	12
93	22.26	tr|C5X1L1|C5X1L1_SORBI	Uncharacterized protein OS=Sorghum bicolor OX=4558 GN=SORBI_3001G247900 PE=3 SV=1	7	2	99	DYIGAIFNGVK	iTRAQ8plex@N-term; Deamidated(N)@8; No iTRAQ8plex(K)@11		-0.00769873	1500.81	501.276	1500.81	501.278	3	10
93					2	99	FASIAPYGNADVQR	iTRAQ8plex@N-term		0.000714827	1811.95	604.99	1811.95	604.99	3	14
93					2	99	FTDVPINPR	iTRAQ8plex@N-term		0.0044245	1361.77	681.89	1361.76	681.888	2	10
93					2	99	LYGIFIWAADHSR	iTRAQ8plex@N-term		-6.92245e-05	1851.99	618.339	1851.99	618.339	3	10
93					2	99	YDTQAQALLANAPA	iTRAQ8plex@N-term	cleaved A-G@C-term	-0.00688248	1749.91	875.964	1749.92	875.967	2	11
93					0.732828	99	YDTQAQALLANAPAG	iTRAQ8plex@N-term	cleaved G-Y@C-term	0.000291691	1806.94	904.478	1806.94	904.478	2	10
93					0.0132283	98.53	ANSNLFR	iTRAQ8plex@N-term	cleaved A-A@N-term	-0.00573177	1124.62	563.317	1124.62	563.32	2	11
94	25.19	tr|C5XX83|C5XX83_SORBI	Uncharacterized protein OS=Sorghum bicolor OX=4558 GN=SORBI_3004G208700 PE=4 SV=1	6	2	99	DAFLAAAGYYPSFGR	iTRAQ8plex@N-term		-0.00281035	1908.96	478.248	1908.97	478.249	4	12
94					2	99	EIAAFFGNANHETIK	iTRAQ8plex@N-term; iTRAQ8plex(K)@15		-0.0055314	2269.23	568.314	2269.23	568.315	4	8
94					2	99	GPLQISWNYNYGPAGQSIGFDGLGDPDAVAR	iTRAQ8plex@N-term		0.0198851	3538.76	708.76	3538.74	708.756	5	14
94					2	99	SAVVAFR	iTRAQ8plex@N-term		-0.00209231	1052.63	527.321	1052.63	527.322	2	12
94					2	99	YGPAGQSIGFDGLGDPDAVAR	iTRAQ8plex@N-term	cleaved N-Y@N-term	-0.00227219	2366.18	789.734	2366.18	789.734	3	13
94					0.0218195	99	SIGFDGLGDPDAVAR	iTRAQ8plex@N-term	cleaved Q-S@N-term	-0.00428908	1792.92	598.648	1792.93	598.649	3	11
95	46.2	tr|A0A1B6P5R2|A0A1B6P5R2_SORBI	Uncharacterized protein OS=Sorghum bicolor OX=4558 GN=SORBI_3009G009600 PE=4 SV=1	6	2	99	DKPDADIVVLPVGTIVTADFVPSR	iTRAQ8plex@N-term; iTRAQ8plex(K)@2		-0.00113575	3131.77	783.949	3131.77	783.95	4	19
95					2	99	IFVDTVAQTPHIG	iTRAQ8plex@N-term		-0.00268457	1700.94	567.986	1700.94	567.987	3	13
95					2	99	TSWPEVVGK	iTRAQ8plex@N-term; iTRAQ8plex(K)@9		-0.00461069	1609.92	537.649	1609.93	537.65	3	9
95					2	99	TSWPEVVGLSIEEAK	iTRAQ8plex@N-term; iTRAQ8plex(K)@15		-0.00277034	2252.25	751.757	2252.25	751.758	3	14
95					2	99	VFVDTVAETPHV	iTRAQ8plex@N-term; Carbamidomethyl(H)@11	cleaved V-V@C-term	-0.00202824	1673.89	558.971	1673.89	558.972	3	14
95					0.696804	99	IFVDTVAQTPH	iTRAQ8plex@N-term	cleaved H-I@C-term	0.00236053	1530.84	511.286	1530.83	511.286	3	9
96	25.11	P00761	SWISS-PROT:P00761|TRYP_PIG Trypsin - Sus scrofa (Pig).	7	2	99	IITHPNFNGNTLDNDIMLIK	iTRAQ8plex@N-term; Deamidated(N)@8; iTRAQ8plex(K)@20		0.00525509	2891.57	723.9	2891.57	723.899	4	14
96					2	99	LGEHNIDVLEGNEQFIN	iTRAQ8plex@N-term	cleaved N-A@C-term	-0.00160499	2244.13	749.051	2244.13	749.052	3	13
96					2	99	LGEHNIDVLEGNEQFINAAK	iTRAQ8plex@N-term; Deamidated(N)@17; iTRAQ8plex(K)@20		-0.011601	2819.48	705.877	2819.49	705.88	4	13
96					2	99	LSSPATLNSR	iTRAQ8plex@N-term		-0.000578259	1348.76	675.388	1348.76	675.388	2	13
96					2	99	VATVSLPR	iTRAQ8plex@N-term		-0.000387556	1145.71	573.861	1145.71	573.861	2	13
96					0.460924	96.68	IITHPNFNGNTLDNDIMLIKLSSPATLNSR	iTRAQ8plex@N-term; Oxidation(M)@17; iTRAQ8plex(K)@20	missed K-L@20	0.00726886	3933.13	787.634	3933.12	787.632	5	9
96					0.0710923	99	IDVLEGNEQFINAAK	iTRAQ8plex@N-term; Deamidated(Q)@9; iTRAQ8plex(K)@15	cleaved N-I@N-term	-0.0168857	2269.22	757.415	2269.24	757.421	3	13
97	22.01	tr|C5Z0P5|C5Z0P5_SORBI	Uncharacterized protein OS=Sorghum bicolor OX=4558 GN=SORBI_3009G055900 PE=4 SV=1	5	2	99	DDDPLAVYAVSK	iTRAQ8plex@N-term; iTRAQ8plex(K)@12		0.00232801	1900.04	634.355	1900.04	634.354	3	13
97					2	99	SFAALLAADAK	iTRAQ8plex@N-term; iTRAQ8plex(K)@11		-0.00810737	1684.99	562.67	1685	562.673	3	12
97					2	99	TAILLYHAIPDYYSMQFLK	iTRAQ8plex@N-term; Oxidation(M)@15; iTRAQ8plex(K)@19		0.0015879	2910.58	728.653	2910.58	728.653	4	11
97					2	99	TITVLAVANGDMGHLTGGHYSLGTLR	iTRAQ8plex@N-term; Oxidation(M)@12		-0.00699218	2973.56	744.397	2973.56	744.398	4	13
97					2	99	VSFIVDDAADSVKPVTYVK	iTRAQ8plex@N-term; iTRAQ8plex(K)@13; iTRAQ8plex(K)@19		0.00773751	2964.7	742.183	2964.69	742.181	4	17
98	15.15	tr|A0A1Z5RER0|A0A1Z5RER0_SORBI	Uncharacterized protein OS=Sorghum bicolor OX=4558 GN=SORBI_3006G186300 PE=4 SV=1	5	2	99	GLTLFAPNDDAFK	iTRAQ8plex@N-term; iTRAQ8plex(K)@13		0.0113382	2016.13	673.049	2016.11	673.045	3	10
98					2	99	IPTLASTGAGK	iTRAQ8plex@N-term; iTRAQ8plex(K)@11		-0.000258287	1622.98	542.001	1622.98	542.001	3	13
98					2	99	LIVSSGVVK	iTRAQ8plex@N-term; iTRAQ8plex(K)@9		-0.0097036	1508.97	503.996	1508.98	503.999	3	12
98					2	99	LTSADLVALLQYHALPQYAPK	iTRAQ8plex@N-term; Deamidated(Q)@11; iTRAQ8plex(K)@21		-0.00957234	2920.64	731.168	2920.65	731.17	4	12
98					2	99	VAFASAAPGAK	iTRAQ8plex@N-term; iTRAQ8plex(K)@11		-0.0130149	1596.93	400.24	1596.94	400.243	4	11
99	24.19	tr|C5X022|C5X022_SORBI	Uncharacterized protein OS=Sorghum bicolor OX=4558 GN=SORBI_3001G525000 PE=3 SV=1	9	2	99	AEDNIAINTESAVR	iTRAQ8plex@N-term; Deamidated(N)@8		0.00672933	1806.93	603.318	1806.93	603.316	3	12
99					2	99	DGGAALVVPPGK	iTRAQ8plex@N-term; iTRAQ8plex(K)@12		-0.00973496	1688	423.007	1688.01	423.009	4	12
99					2	99	SGWDEYGIK	iTRAQ8plex@N-term; iTRAQ8plex(K)@9		0.00705906	1661.89	554.972	1661.89	554.97	3	8
99					2	99	VTEYGAVGDGR	iTRAQ8plex@N-term		-0.00243076	1426.73	476.585	1426.74	476.586	3	15
99					1.13077	99	FNMPSQHIVIR	iTRAQ8plex@N-term; Dioxidation(M)@3		-0.00181317	1676.9	559.972	1676.9	559.973	3	14
99					0.651695	99	GVTSNVSPK	iTRAQ8plex@N-term; iTRAQ8plex(K)@9	cleaved K-P@C-term	0.000540727	1495.88	499.635	1495.88	499.635	3	11
99					0.0814455	99	AFPVEELVIGPPALPK	iTRAQ8plex@N-term; iTRAQ8plex(K)@16	cleaved C-A@N-term	-0.00837402	2284.36	762.46	2284.37	762.462	3	12
99					0.0301184	97.21	AEDNIAIN	iTRAQ8plex@N-term	cleaved N-T@C-term	0.00172031	1162.62	582.315	1162.61	582.314	2	8
99					0.0145735	98.8	TLYLDEGAEILASQDMNHWPLIAPLPSYGR	iTRAQ8plex@N-term; Oxidation(M)@16	cleaved F-T@N-term	0.00288916	3689.87	923.476	3689.87	923.475	4	10
100	12.12	tr|A0A194YU12|A0A194YU12_SORBI	Uncharacterized protein OS=Sorghum bicolor OX=4558 GN=SORBI_3004G341200 PE=3 SV=1	5	2	99	FAASFGAK	iTRAQ8plex@N-term; iTRAQ8plex(K)@8		-0.00756722	1405.81	469.611	1405.82	469.613	3	7
100					2	99	ILVYGASFGGEFEDSK	iTRAQ8plex@N-term; iTRAQ8plex(K)@16		-0.00451372	2326.23	776.416	2326.23	776.417	3	10
100					2	99	LNLQAAGVEVDQIGAIK	iTRAQ8plex@N-term; iTRAQ8plex(K)@17		-0.0174833	2346.36	783.126	2346.37	783.132	3	10
100					2	99	LVVDAETDR	iTRAQ8plex@N-term		-0.00306442	1320.72	661.365	1320.72	661.367	2	10
100					2	99	TVVASNLEGR	iTRAQ8plex@N-term		-0.00631573	1348.76	675.385	1348.76	675.388	2	13
101	24.7	tr|C5Y2R8|C5Y2R8_SORBI	Uncharacterized protein OS=Sorghum bicolor OX=4558 GN=SORBI_3005G126200 PE=4 SV=1	7	2	99	LQENSLSGAIPASLGN	iTRAQ8plex@N-term	cleaved N-I@C-term	-0.00902682	1874	938.005	1874.01	938.01	2	12
101					2	99	LQENSLSGAIPASLGNIK	iTRAQ8plex@N-term; iTRAQ8plex(K)@18		-0.0105464	2419.38	605.852	2419.39	605.855	4	10
101					2	99	NNLDGTETSSGLR	iTRAQ8plex@N-term		0.00760058	1666.85	556.624	1666.84	556.622	3	16
101					2	99	VDLGNAGISGP	iTRAQ8plex@N-term	cleaved P-L@C-term	0.00253296	1302.71	652.363	1302.71	652.362	2	11
101					2	99	VTAIIQDALK	iTRAQ8plex@N-term; iTRAQ8plex(K)@10		-0.016138	1679.03	560.683	1679.04	560.689	3	11
101					0.0181814	99	NTEGDILYK	iTRAQ8plex@N-term; Deamidated(N)@1; iTRAQ8plex(K)@9	cleaved C-N@N-term	-0.000541943	1660.91	554.645	1660.91	554.645	3	10
101					0.0168249	99	LQENSLSGAIPA	iTRAQ8plex@N-term; Deamidated(N)@4	cleaved A-S@C-term	-0.00932933	1503.8	752.907	1503.81	752.912	2	10
102	29.8	tr|C5YYK3|C5YYK3_SORBI	Uncharacterized protein OS=Sorghum bicolor OX=4558 GN=SORBI_3009G014700 PE=4 SV=1	13	2	99	VAETAGDPASAGLAR	iTRAQ8plex@N-term		-0.00559594	1688.89	845.455	1688.9	845.457	2	13
102					2	99	YDDADFVGLPDT	iTRAQ8plex@N-term	cleaved T-G@C-term	-0.00319048	1630.76	816.389	1630.77	816.391	2	9
102					2	99	YETYPFFFPVTGDD	iTRAQ8plex@N-term	cleaved D-D@C-term	-0.00288142	2000.93	1001.47	2000.94	1001.47	2	16
102					2	99	YETYPFFFPVTGDDD	iTRAQ8plex@N-term	cleaved D-D@C-term	-0.00364567	2115.96	1058.99	2115.96	1058.99	2	13
102					0.806875	99	YDDADFVGLPDTGH	iTRAQ8plex@N-term	cleaved H-T@C-term	0.0017984	1824.85	609.29	1824.85	609.29	3	12
102					0.107905	99	YDDADFVGL	iTRAQ8plex@N-term	cleaved L-P@C-term	-0.00476639	1317.63	659.825	1317.64	659.827	2	9
102					0.0996329	99	YETYPFFFPVTGDDDD	iTRAQ8plex@N-term	cleaved D-V@C-term	-0.00314316	2230.99	1116.5	2230.99	1116.5	2	14
102					0.0840728	99	TQASISSVLATLVPR	iTRAQ8plex@N-term	cleaved Q-T@N-term	-0.00599348	1846.08	616.366	1846.08	616.368	3	14
102					0.0209071	99	ASTAYYATAMAGTGGSTIWGLAQCR	iTRAQ8plex@N-term; Oxidation(M)@10; Trp->Hydroxykynurenin(W)@19; Deamidated(Q)@23; Carbamidomethyl(C)@24		-0.00915271	2905.34	969.455	2905.35	969.458	3	15
102					0.00524307	97.57	YETYPFFFPVTGDDDDVA	iTRAQ8plex@N-term	cleaved A-A@C-term	-0.01089	2401.08	1201.55	2401.09	1201.55	2	8
102					0.0043648	99	VAETAGDPASAGLA	iTRAQ8plex@N-term	cleaved A-R@C-term	-0.00223913	1532.8	767.406	1532.8	767.407	2	9
102					0.00217692	95.36	ASTAYYATA	iTRAQ8plex@N-term	cleaved A-M@C-term	-0.00339061	1221.62	611.815	1221.62	611.816	2	8
102					0.000434506	97.45	YETYPFFFPVTGDDDDVAAAS	iTRAQ8plex@N-term	cleaved S-S@C-term	-0.0102681	2630.19	1316.1	2630.2	1316.11	2	8
103	21.62	tr|C5X0X1|C5X0X1_SORBI	Peroxidase OS=Sorghum bicolor OX=4558 GN=SORBI_3001G528100 PE=3 SV=1	5	2	99	AASGNPGVAAGLLR	iTRAQ8plex@N-term		-0.00303887	1556.89	519.971	1556.89	519.972	3	13
103					2	99	DALALVGGNAYQVPAGR	iTRAQ8plex@N-term		-0.000832426	1975.08	659.367	1975.08	659.367	3	22
103					2	99	GFEVIDSAK	iTRAQ8plex@N-term; iTRAQ8plex(K)@9		-0.0108025	1572.89	525.303	1572.9	525.306	3	10
103					2	99	LNQVFGAK	iTRAQ8plex@N-term; iTRAQ8plex(K)@8		-0.0134937	1483.88	495.635	1483.9	495.64	3	8
103					2	99	MGNIEVLTGTAGTIR	iTRAQ8plex@N-term; Oxidation(M)@1		0.0027044	1852.01	618.342	1852	618.342	3	14
104	20.84	tr|A0A1B6PTQ9|A0A1B6PTQ9_SORBI	Uncharacterized protein OS=Sorghum bicolor OX=4558 GN=SORBI_3005G204700 PE=3 SV=1	5	2	99	DSSQWPIVEPLPSYGQGTDLPGPR	iTRAQ8plex@N-term		0.00695873	2899.47	967.498	2899.47	967.496	3	22
104					2	99	GGAQLYVPR	iTRAQ8plex@N-term		-0.00474974	1263.72	422.247	1263.72	422.249	3	12
104					2	99	TLNTVPFQNAVFYVR	iTRAQ8plex@N-term; Deamidated(N)@9		-0.0082931	2073.11	1037.56	2073.12	1037.57	2	7
104					2	99	YGISFGRPTSDIHISR	iTRAQ8plex@N-term		0.00109933	2109.13	528.289	2109.13	528.289	4	12
104					1.85387	99	VDLLSSSGAALAFGSEMSGGISDIHVNHLR	iTRAQ8plex@N-term		0.0321319	3343.75	669.756	3343.71	669.75	5	9
106	13.91	tr|A0A1W0VY92|A0A1W0VY92_SORBI	Uncharacterized protein OS=Sorghum bicolor OX=4558 GN=SORBI_3003G205900 PE=4 SV=1	5	2	99	ALYDGPSK	iTRAQ8plex@N-term; iTRAQ8plex(K)@8		-0.00410424	1457.83	486.951	1457.83	486.952	3	10
106					2	99	ANSPYNGVDFPGSVPTGR	iTRAQ8plex@N-term; Deamidated(N)@6		0.0130766	2139.07	714.03	2139.05	714.025	3	13
106					2	99	DQHVFWDR	iTRAQ8plex@N-term		-0.00169779	1405.7	469.575	1405.7	469.575	3	10
106					2	99	FSNGYNIADYVAK	iTRAQ8plex@N-term; Deamidated(N)@3; iTRAQ8plex(K)@13		-0.00530495	2070.08	691.035	2070.09	691.037	3	10
106					1.74473	99	YFGATK	iTRAQ8plex@N-term; iTRAQ8plex(K)@6		-0.00342414	1293.75	432.257	1293.75	432.259	3	8
107	16.36	tr|C5WY32|C5WY32_SORBI	Uncharacterized protein OS=Sorghum bicolor OX=4558 GN=SORBI_3001G061900 PE=3 SV=1	5	2	99	ATVPLNADVYMSPK	iTRAQ8plex@N-term; Oxidation(M)@11; iTRAQ8plex(K)@14		-0.000187368	2129.16	710.729	2129.17	710.729	3	10
107					2	99	YNFDGGVTIK	iTRAQ8plex@N-term; iTRAQ8plex(K)@10		-0.00477217	1720.96	574.659	1720.96	574.661	3	13
107					2	99	YPMDLSGQGQNTMLVPASGVEYLPR	iTRAQ8plex@N-term; Oxidation(M)@13		0.00963388	3042.52	1015.18	3042.51	1015.18	3	14
107					1.85387	99	VTFPALQNIQNALNEAGLGDTIK	iTRAQ8plex@N-term; iTRAQ8plex(K)@23		-0.00371381	3034.69	759.679	3034.69	759.68	4	8
107					1.45593	99	SVAPGNFER	iTRAQ8plex@N-term		-0.0041098	1279.68	640.847	1279.68	640.849	2	9
108	24.63	tr|C5XL59|C5XL59_SORBI	Peroxidase OS=Sorghum bicolor OX=4558 GN=SORBI_3003G024700 PE=3 SV=2	7	2	99	DAVNLLGGPR	iTRAQ8plex@N-term		-0.0046556	1314.75	439.258	1314.76	439.259	3	10
108					2	99	DLTALSGAHTVGR	iTRAQ8plex@N-term		0.00366558	1600.89	534.636	1600.88	534.635	3	20
108					2	99	LQAPDVFDNGYFR	iTRAQ8plex@N-term; Deamidated(N)@9		0.00299871	1845.92	616.315	1845.92	616.314	3	10
108					2	99	MGNLGPPAGSAAAAATEVR	iTRAQ8plex@N-term		0.00802019	2044.08	682.366	2044.07	682.363	3	11
108					0.995679	99	AYAANGTAFAADFAAAMVR	iTRAQ8plex@N-term; Deamidated(N)@5; Oxidation(M)@17		0.0178587	2209.1	737.373	2209.08	737.367	3	12
108					0.536107	97.45	NAGPNANSLR	iTRAQ8plex@N-term; Deamidated(N)@7		0.0142891	1317.71	440.243	1317.69	440.239	3	7
108					0.00348834	97.11	LGPPAGSAAAAATEVR	iTRAQ8plex@N-term	cleaved N-L@N-term	-0.0105333	1741.95	581.658	1741.96	581.662	3	9
109	26.51	tr|C5WXN2|C5WXN2_SORBI	Carboxypeptidase OS=Sorghum bicolor OX=4558 GN=SORBI_3001G348800 PE=3 SV=1	5	2	99	ASVTAGTPDGSELWGYVEVRPK	iTRAQ8plex@N-term; iTRAQ8plex(K)@22	cleaved A-A@N-term	0.0096142	2926.57	586.322	2926.56	586.32	5	11
109					2	99	EQIVAGQWAASHK	iTRAQ8plex@N-term; iTRAQ8plex(K)@13		0.00556433	2032.14	678.386	2032.13	678.384	3	10
109					2	99	SFLNLPR	iTRAQ8plex@N-term		-0.00744168	1149.67	575.844	1149.68	575.848	2	11
109					2	99	SWVSLLDFIDDK	iTRAQ8plex@N-term; Trp->Kynurenin(W)@2; iTRAQ8plex(K)@12		0.000140903	2049.12	684.049	2049.12	684.049	3	10
109					1.50864	99	LDDNAGDEANK	iTRAQ8plex@N-term; iTRAQ8plex(K)@11		0.00553535	1768.91	590.644	1768.91	590.642	3	8
110	9.242	tr|C5WSX6|C5WSX6_SORBI	Purple acid phosphatase OS=Sorghum bicolor OX=4558 GN=SORBI_3001G013800 PE=3 SV=2	5	2	99	LQGLEPETR	iTRAQ8plex@N-term		-0.0011781	1345.75	673.882	1345.75	673.883	2	14
110					2	99	NQDLNADVAADEVYIVR	iTRAQ8plex@N-term		0.00725255	2208.14	553.042	2208.13	553.041	4	12
110					2	99	TFASYSSR	iTRAQ8plex@N-term		-0.00171212	1221.63	611.821	1221.63	611.822	2	11
110					2	99	WLEEDLVK	iTRAQ8plex@N-term; iTRAQ8plex(K)@8		-0.0557868	1638.89	547.303	1638.94	547.322	3	11
110					1.46852	99	TMPAVGPK	iTRAQ8plex@N-term; iTRAQ8plex(K)@8		-0.00621057	1407.83	704.923	1407.84	704.926	2	11
111	33.51	tr|A0A1Z5RHN3|A0A1Z5RHN3_SORBI	Dirigent protein OS=Sorghum bicolor OX=4558 GN=SORBI_3005G101500 PE=3 SV=1	5	2	99	ELAVVGGTGTLR	iTRAQ8plex@N-term		-0.00585218	1475.86	492.959	1475.86	492.961	3	10
111					2	99	FGDTFVVDDALTEGPDAASR	iTRAQ8plex@N-term		0.00867591	2386.17	1194.09	2386.16	1194.09	2	8
111					2	99	GTTPLPTAGSLR	iTRAQ8plex@N-term		0.000223747	1473.85	492.289	1473.85	492.289	3	12
111					2	99	GVTGYSEFR	iTRAQ8plex@N-term		-0.000506146	1318.68	660.348	1318.68	660.349	2	15
111					1.37675	99	DLILDKVDVR	iTRAQ8plex@N-term; iTRAQ8plex(K)@6	missed K-V@6	-0.00366882	1793.08	449.278	1793.09	449.279	4	8
112	37.96	tr|C5YVJ7|C5YVJ7_SORBI	Uncharacterized protein OS=Sorghum bicolor OX=4558 GN=SORBI_3009G232100 PE=4 SV=1	14	2	99	AFASLKPGTLNK	iTRAQ8plex@N-term; iTRAQ8plex(K)@6; iTRAQ8plex(K)@12	cleaved N-A@N-term	-0.00676729	2158.32	540.587	2158.32	540.588	4	8
112					2	99	GGQYTTFIR	iTRAQ8plex@N-term		0.00273892	1345.73	673.874	1345.73	673.872	2	13
112					2	99	LSQQEQVSLVQFHVLPQFYSLDSFETASNPVR	iTRAQ8plex@N-term		0.0203243	3997.07	1000.28	3997.05	1000.27	4	20
112					0.935542	99	SFGSGYTVFAPTDNAFASLKPGTLNK	iTRAQ8plex@N-term; iTRAQ8plex(K)@20; iTRAQ8plex(K)@26	cleaved N-S@N-term	0.0104058	3601.97	721.4	3601.95	721.398	5	13
112					0.562249	99	HVLPQFYSLDSFETASNPVR	iTRAQ8plex@N-term	cleaved F-H@N-term	0.0128532	2610.35	871.124	2610.34	871.12	3	14
112					0.434152	99	SLDSFETASNPVR	iTRAQ8plex@N-term	cleaved Y-S@N-term	0.00489225	1725.89	576.304	1725.88	576.302	3	15
112					0.294992	99	LSQQEQVSLVQFHVLPQFY	iTRAQ8plex@N-term	cleaved Y-S@C-term	-0.00179409	2593.38	865.468	2593.38	865.469	3	13
112					0.192465	99	STQQDTQLN	iTRAQ8plex@N-term	cleaved N-S@C-term	-0.00808617	1337.66	669.84	1337.67	669.844	2	11
112					0.152427	99	LSQQEQVSLVQFH	iTRAQ8plex@N-term	cleaved H-V@C-term	-0.00383577	1845.99	616.336	1845.99	616.337	3	13
112					0.149967	99	LSQQEQVSLVQF	iTRAQ8plex@N-term	cleaved F-H@C-term	-0.006339	1708.92	855.469	1708.93	855.472	2	10
112					0.0574959	99	LSQQEQVSLVQFHVLPQ	iTRAQ8plex@N-term	cleaved Q-F@C-term	-0.0018268	2283.25	762.091	2283.25	762.092	3	10
112					0.0362122	99	LSQQEQVSLVQ	iTRAQ8plex@N-term	cleaved Q-F@C-term	0.00286923	1561.86	781.94	1561.86	781.938	2	10
112					0.00174067	99	ATQPLAVYSVDTVLLPN	iTRAQ8plex@N-term	cleaved N-D@C-term	-0.00476062	2104.17	1053.09	2104.17	1053.09	2	10
112					0.000434506	99	SFETASNPVR	iTRAQ8plex@N-term	cleaved D-S@N-term	-0.00418828	1410.74	706.376	1410.74	706.378	2	15
113	19.23	tr|A0A1B6Q537|A0A1B6Q537_SORBI	Uncharacterized protein OS=Sorghum bicolor OX=4558 GN=SORBI_3003G244600 PE=3 SV=1	7	2	99	FYDVQNNYSAQ	iTRAQ8plex@N-term	cleaved Q-V@C-term	-0.00290111	1651.78	826.895	1651.78	826.897	2	9
113					2	99	FYDVQNNYSAQVK	iTRAQ8plex@N-term; iTRAQ8plex(K)@13		-0.00363704	2183.14	546.793	2183.15	546.794	4	15
113					2	99	GVGKYGGIMVWNR	Carbamyl@N-term; iTRAQ8plex(K)@4	missed K-Y@4	-0.00973016	1782.94	595.321	1782.95	595.324	3	12
113					2	99	YGGIMVWNR	iTRAQ8plex@N-term; iTRAQ8plex(Y)@1		-0.00704653	1702.94	426.741	1702.94	426.743	4	8
113					0.777284	99	LGLPASTQAAGSGYIEPGTLTGTVLPAIK	iTRAQ8plex@N-term; iTRAQ8plex(K)@29	cleaved Y-L@N-term	-0.00842896	3390.91	1131.31	3390.92	1131.31	3	14
113					0.527244	99	YLGLPASTQAAGSGYIEPGTLTGTVLPAIK	iTRAQ8plex@N-term; iTRAQ8plex(K)@30	cleaved F-Y@N-term	0.00160863	3553.99	889.504	3553.99	889.504	4	15
113					0.00656376	99	TSSVTAGSFYLGLPASTQAAGSGYIEPGTLTGTVLPAIK	iTRAQ8plex@N-term; iTRAQ8plex(K)@39	cleaved W-T@N-term	0.00229766	4391.37	1098.85	4391.37	1098.85	4	15
114	18.97	tr|C5WSE5|C5WSE5_SORBI	Uncharacterized protein OS=Sorghum bicolor OX=4558 GN=SORBI_3001G300400 PE=3 SV=1	5	2	99	AETVIITDMNYYPVSK	iTRAQ8plex@N-term; Oxidation(M)@9; iTRAQ8plex(K)@16		-0.0091864	2467.3	823.442	2467.31	823.445	3	13
114					2	99	ESWGSIWR	iTRAQ8plex@N-term		-5.91815e-05	1323.69	662.851	1323.69	662.851	2	14
114					2	99	HSGIIDIEFTR	iTRAQ8plex@N-term		0.00143783	1590.87	531.297	1590.87	531.296	3	9
114					2	99	YHFDLSGTAFGR	iTRAQ8plex@N-term		-0.00345921	1673.84	558.955	1673.85	558.956	3	10
114					0.943095	99	MQPPFSIR	iTRAQ8plex@N-term; Oxidation(M)@1		-0.0117174	1294.69	432.57	1294.7	432.574	3	9
115	16.76	tr|A0A1W0W3H0|A0A1W0W3H0_SORBI	Alpha-galactosidase OS=Sorghum bicolor OX=4558 GN=SORBI_3002G123100 PE=3 SV=1	4	2	99	GTTSSASITAAWPDVGIR	iTRAQ8plex@N-term		0.00120682	2093.11	698.71	2093.11	698.709	3	19
115					2	99	LGIYSSAGTR	iTRAQ8plex@N-term		-0.00360515	1327.74	664.876	1327.74	664.877	2	10
115					2	99	TFASWGVDYLK	iTRAQ8plex@N-term; iTRAQ8plex(K)@11		-0.00318068	1894.04	632.355	1894.05	632.356	3	13
115					2	99	YGNDLEVWAGQLSR	iTRAQ8plex@N-term		0.00756503	1910.99	638.003	1910.98	638	3	14
116	7.649	tr|C5WPH7|C5WPH7_SORBI	Uncharacterized protein OS=Sorghum bicolor OX=4558 GN=SORBI_3001G131100 PE=4 SV=1	5	2	99	DVFVLASK	iTRAQ8plex@N-term; iTRAQ8plex(K)@8		-0.0114086	1485.89	496.304	1485.9	496.308	3	10
116					2	99	EIGSASITGGYVYR	iTRAQ8plex@N-term		0.00395073	1775.94	592.987	1775.94	592.986	3	11
116					2	99	VFLSSQAGK	iTRAQ8plex@N-term; iTRAQ8plex(K)@9		-0.00770241	1543.91	515.644	1543.92	515.647	3	11
116					2	99	VYEGPYIYHPQK	iTRAQ8plex@N-term; iTRAQ8plex(K)@12		-0.00105278	2101.15	701.389	2101.15	701.389	3	11
116					1.03621	98.49	DAYEEVDLITK	iTRAQ8plex@N-term; iTRAQ8plex(K)@11		-0.00168094	1903.04	635.353	1903.04	635.354	3	9
117	16.53	tr|C5XDR4|C5XDR4_SORBI	Uncharacterized protein OS=Sorghum bicolor OX=4558 GN=SORBI_3002G217200 PE=3 SV=1	5	2	99	DAVALVRPVSVAFQVVNGFR	iTRAQ8plex@N-term; Deamidated(N)@17		-0.00088292	2448.38	613.102	2448.38	613.102	4	9
117					2	99	EDGIVSPVK	iTRAQ8plex@N-term; iTRAQ8plex(K)@9		-0.00302018	1550.91	517.977	1550.91	517.978	3	11
117					2	99	YNGGLDTEESYPYK	iTRAQ8plex@N-term; Deamidated(N)@2; iTRAQ8plex(K)@14		0.00935521	2244.11	749.045	2244.1	749.042	3	15
117					1.79588	99	AENVGVK	iTRAQ8plex@N-term; iTRAQ8plex(K)@7		-0.00051313	1323.8	442.273	1323.8	442.273	3	9
117					1.20761	98.54	NSWGADWGDK	iTRAQ8plex@N-term; iTRAQ8plex(K)@10		-0.0205497	1742.86	581.962	1742.88	581.969	3	10
118	14.71	tr|A0A1Z5R0P5|A0A1Z5R0P5_SORBI	Peroxidase OS=Sorghum bicolor OX=4558 GN=SORBI_3009G033300 PE=3 SV=1	5	2	99	DAGVGAGLIR	iTRAQ8plex@N-term		-0.00244026	1231.72	411.579	1231.72	411.58	3	9
118					2	99	DGAYLAGGLDYK	iTRAQ8plex@N-term; iTRAQ8plex(K)@12		-0.0121164	1849.99	617.671	1850	617.675	3	9
118					2	99	GFDVVDDAK	iTRAQ8plex@N-term; iTRAQ8plex(K)@9		0.00908699	1572.87	525.297	1572.86	525.294	3	11
118					2	99	VQVLTGDEGEIR	iTRAQ8plex@N-term		0.000892334	1618.88	540.635	1618.88	540.635	3	12
118					1.03621	97.81	NVLAHK	iTRAQ8plex@N-term; iTRAQ8plex(K)@6		-0.00797403	1288.8	430.607	1288.81	430.61	3	7
119	13.26	tr|C5WU20|C5WU20_SORBI	Uncharacterized protein OS=Sorghum bicolor OX=4558 GN=SORBI_3001G026800 PE=3 SV=2	5	2	99	AFQNAIFYLNSFADKGGAQLFVPAGR	iTRAQ8plex@N-term; iTRAQ8plex(K)@15	missed K-G@15	0.00229584	3409.84	853.468	3409.84	853.467	4	11
119					2	99	GGAGIAFGSEMSGGISEVR	iTRAQ8plex@N-term		-8.72209e-05	2085.05	696.023	2085.05	696.023	3	16
119					2	99	GGAQLFVPAGR	iTRAQ8plex@N-term		0.00117329	1375.79	459.604	1375.79	459.603	3	9
119					2	99	IVNSLHGIR	iTRAQ8plex@N-term		-0.0137874	1311.78	438.267	1311.79	438.272	3	10
119					1.01773	99	NGDDVIVIK	iTRAQ8plex@N-term; Deamidated(N)@1; iTRAQ8plex(K)@9		-0.0102394	1580.91	527.978	1580.92	527.982	3	8
120	8.264	tr|C5WPY7|C5WPY7_SORBI	Uncharacterized protein OS=Sorghum bicolor OX=4558 GN=SORBI_3001G277500 PE=4 SV=2	5	2	99	FATGVLDSGAIFPK	iTRAQ8plex@N-term; iTRAQ8plex(K)@14		-0.0181374	2030.15	508.544	2030.17	508.549	4	8
120					2	99	RFATGVLDSGAIFPK	iTRAQ8plex@N-term; iTRAQ8plex(K)@15	missed R-F@1	0.00373417	2186.27	547.575	2186.27	547.574	4	9
120					2	99	VHELVVETAQLAASTAPR	iTRAQ8plex@N-term		0.00545868	2195.23	549.814	2195.22	549.813	4	15
120					1.58503	99	MGAQIHVIR	iTRAQ8plex@N-term; Oxidation(M)@1		-0.000854791	1343.76	448.929	1343.77	448.929	3	13
120					1.22915	98.64	QVAATLPK	iTRAQ8plex@N-term; iTRAQ8plex(K)@8		-0.0191046	1434.88	479.302	1434.9	479.308	3	7
121	44.21	tr|C5YQ75|C5YQ75_SORBI	Peroxidase OS=Sorghum bicolor OX=4558 GN=SORBI_3008G010500 PE=3 SV=1	5	2	99	DMVALSGAHTIGLAR	iTRAQ8plex@N-term; Cation:K(D)@1; Oxidation(M)@2		-0.0343312	1868.91	468.236	1868.95	468.244	4	10
121					2	99	MGDIMPLTGSNGEIR	iTRAQ8plex@N-term; Oxidation(M)@5; Pro->pyro-Glu(P)@6		0.0404853	1923.97	642.332	1923.93	642.318	3	11
121					2	99	SVLQAAIAR	iTRAQ8plex@N-term		-0.00731634	1231.75	411.59	1231.76	411.592	3	10
121					2	99	TSGSGDNNLAPLDLQTPTVFENNYYK	iTRAQ8plex@N-term; iTRAQ8plex(K)@26		0.00531542	3465.76	867.447	3465.75	867.445	4	16
121					0.716699	95.57	NLVYK	iTRAQ8plex@N-term; iTRAQ8plex(K)@5		-0.00431306	1243.77	622.893	1243.78	622.895	2	8
122	16.07	tr|C5XAQ6|C5XAQ6_SORBI	Uncharacterized protein OS=Sorghum bicolor OX=4558 GN=SORBI_3002G326000 PE=3 SV=1	5	2	99	ADGTGGLIIDSGTTITSLVNAAYQQVR	iTRAQ8plex@N-term		0.0095162	3024.61	757.16	3024.6	757.158	4	12
122					2	99	ALSISPDAFSLK	iTRAQ8plex@N-term; iTRAQ8plex(K)@12		-0.0163689	1856.07	619.697	1856.09	619.703	3	13
122					2	99	GSLSLVSQLGAGR	iTRAQ8plex@N-term		-0.00221365	1547.89	516.971	1547.89	516.972	3	16
122					2	99	STPFVASPAK	iTRAQ8plex@N-term; iTRAQ8plex(K)@10		-0.00301061	1611.94	538.321	1611.94	538.322	3	12
122					0.531653	97.92	NEMLSFAPAK	iTRAQ8plex@N-term; Oxidation(M)@3; iTRAQ8plex(K)@10		-0.00444386	1730.94	577.989	1730.95	577.99	3	9
123	14.32	tr|C5XY68|C5XY68_SORBI	Carboxypeptidase OS=Sorghum bicolor OX=4558 GN=SORBI_3004G224700 PE=3 SV=1	5	2	99	GLMVGNALMDDETDQTGMIDYAWDHAVISDR	iTRAQ8plex@N-term; Oxidation(M)@18		0.00534337	3758.72	940.688	3758.72	940.687	4	10
123					2	99	QALTLFSNFLAGTK	iTRAQ8plex@N-term; Deamidated(N)@8; iTRAQ8plex(K)@14		0.005982	2119.22	707.414	2119.21	707.412	3	13
123					2	99	VWVFSGDTDGR	iTRAQ8plex@N-term		-0.00167501	1541.78	514.933	1541.78	514.933	3	8
123					1.10237	98.01	VYGDVK	iTRAQ8plex@N-term; iTRAQ8plex(K)@6		-0.0132	1287.75	430.258	1287.76	430.262	3	9
123					0.931814	96.95	IFDGNR	iTRAQ8plex@N-term		-0.00384773	1024.56	513.286	1024.56	513.288	2	8
124	15.25	tr|C5X3C6|C5X3C6_SORBI	Peroxidase OS=Sorghum bicolor OX=4558 GN=SORBI_3002G391800 PE=3 SV=1	4	2	99	DFGEAMVK	iTRAQ8plex@N-term; iTRAQ8plex(K)@8		-0.00268001	1503.82	502.28	1503.82	502.281	3	10
124					2	99	ESSADETGTLPGPFSPLDTLVAK	iTRAQ8plex@N-term; iTRAQ8plex(K)@23		0.00929132	2939.57	735.899	2939.56	735.897	4	17
124					2	99	TDLVLLSAAHSIGR	iTRAQ8plex@N-term		-0.00221521	1756.01	586.345	1756.02	586.346	3	12
124					1.72125	99	EVVEDEIAK	iTRAQ8plex@N-term; iTRAQ8plex(K)@9		-0.000648225	1638.93	547.317	1638.93	547.317	3	8
125	16.15	tr|C5WSY5|C5WSY5_SORBI	Uncharacterized protein OS=Sorghum bicolor OX=4558 GN=SORBI_3001G014700 PE=3 SV=1	6	2	99	VAPAMVFALFNEDLK	iTRAQ8plex@N-term; Oxidation(M)@5; iTRAQ8plex(K)@15		-0.00871731	2288.26	763.761	2288.27	763.764	3	17
125					2	99	YLFVGNEVLSDPTAR	iTRAQ8plex@N-term		-0.00205192	1984.06	662.359	1984.06	662.36	3	13
125					1.34679	98.77	NAATYNR	iTRAQ8plex@N-term		-0.00270211	1112.59	557.3	1112.59	557.301	2	10
125					1.16115	98.09	HLASGAGTPR	iTRAQ8plex@N-term		0.0070896	1269.72	424.246	1269.71	424.244	3	9
125					0.928118	96.61	SAGASAVR	iTRAQ8plex@N-term		-0.000489521	1021.58	511.798	1021.58	511.798	2	10
125					0.0772745	99	STAEHILGVNYGTLGDNLPLPQR	iTRAQ8plex@N-term	cleaved A-S@N-term	0.00507586	2768.48	923.834	2768.48	923.833	3	10
126	32.31	tr|C5XN52|C5XN52_SORBI	Uncharacterized protein OS=Sorghum bicolor OX=4558 GN=SORBI_3003G331700 PE=4 SV=1	6	2	99	DTLWPAALPGGGAR	iTRAQ8plex@N-term		-0.00195531	1684.92	562.647	1684.92	562.647	3	10
126					2	99	LDPGKTWTVQVPAGTAHAR	iTRAQ8plex@N-term; iTRAQ8plex(K)@5	missed K-T@5	0.00404493	2612.47	654.125	2612.46	654.123	4	7
126					2	99	TPATLAEYTLNNNGPDYIDISLVDGFNVPMSFR	iTRAQ8plex@N-term; Deamidated(N)@13; Oxidation(M)@30		0.0109173	3964.95	992.244	3964.93	992.241	4	15
126					2	99	TWTVQVPAGTAHAR	Delta:H(2)C(2)@N-term		0.0135402	1519.8	507.608	1519.79	507.604	3	9
126					0.101824	99	ATFNVINR	iTRAQ8plex@N-term; Deamidated(N)@7	cleaved A-A@N-term	-0.000597987	1238.69	413.905	1238.69	413.905	3	10
126					0.00217692	99	NNGPDYIDISLVDGFNVPMSFR	iTRAQ8plex@N-term; Deamidated(N)@2; Oxidation(M)@19	cleaved N-N@N-term	-0.00817527	2790.34	931.12	2790.35	931.123	3	11
127	15.28	tr|C5Z8T4|C5Z8T4_SORBI	Xyloglucan endotransglucosylase/hydrolase OS=Sorghum bicolor OX=4558 GN=SORBI_3010G246600 PE=3 SV=1	4	2	99	FDMQLK	iTRAQ8plex@N-term; iTRAQ8plex(K)@6		-0.0124033	1388.78	463.935	1388.79	463.939	3	7
127					2	99	ILNNGQLLTLSMDR	iTRAQ8plex@N-term; Deamidated(N)@4		-0.000362051	1892.03	631.685	1892.03	631.685	3	9
127					2	99	VYASVWDAEEWATQGGR	iTRAQ8plex@N-term		-0.00162693	2228.08	743.7	2228.08	743.701	3	19
127					1.58503	99	SQYLYGR	iTRAQ8plex@N-term		-0.00320169	1189.64	595.826	1189.64	595.827	2	10
128	19.88	tr|C5XHR8|C5XHR8_SORBI	Uncharacterized protein OS=Sorghum bicolor OX=4558 GN=SORBI_3003G421700 PE=3 SV=1	4	2	99	LYQSNGINLMR	iTRAQ8plex@N-term; Deamidated(N)@5		-0.00592152	1612.85	807.432	1612.85	807.435	2	14
128					2	99	NVNSALSNAGLGK	iTRAQ8plex@N-term; iTRAQ8plex(K)@13		-0.00729261	1852.06	618.359	1852.06	618.362	3	15
128					2	99	SNVQAFPGVNFK	iTRAQ8plex@N-term; iTRAQ8plex(K)@12		-0.00239348	1915.08	639.366	1915.08	639.367	3	13
128					2	99	YIAVGNEVSGGDTNNILPAMK	iTRAQ8plex@N-term; iTRAQ8plex(K)@21		-0.0253032	2770.45	924.492	2770.48	924.5	3	13
129	24.73	tr|C5XIY0|C5XIY0_SORBI	Peroxidase OS=Sorghum bicolor OX=4558 GN=SORBI_3003G152000 PE=3 SV=1	8	2	99	FVAAMIK	iTRAQ8plex@N-term; Oxidation(M)@5; iTRAQ8plex(K)@7		-0.00745559	1402.84	468.62	1402.85	468.623	3	7
129					2	99	GFQVIDAAK	iTRAQ8plex@N-term; iTRAQ8plex(K)@9		-0.00442663	1555.91	519.645	1555.92	519.647	3	12
129					2	99	LLPLNMGLFFSDNQLR	iTRAQ8plex@N-term; Oxidation(M)@6		-0.00558117	2197.18	733.401	2197.19	733.403	3	14
129					2	99	MGNIEVLTGSQGEIR	iTRAQ8plex@N-term; Dioxidation(M)@1		0.00469431	1939	647.342	1939	647.34	3	17
129					0.123205	99	IEVLTGSQGEIR	iTRAQ8plex@N-term	cleaved N-I@N-term	0.00107353	1604.9	535.976	1604.9	535.975	3	12
129					0.079355	99	LAYQVPSGR	iTRAQ8plex@N-term	cleaved N-L@N-term	-0.00247932	1293.73	647.873	1293.73	647.875	2	11
129					0.0154727	98.73	AAVEQSCPQTVSCADIVAFAAR	iTRAQ8plex@N-term; Carbamidomethyl(C)@7; Deamidated(Q)@9; Carbamidomethyl(C)@13		-0.0748204	2655.22	664.812	2655.29	664.831	4	9
129					0.0101054	97.71	EKFVAAMIK	Carbamyl@N-term; iTRAQ8plex(K)@2; iTRAQ8plex(K)@9	missed K-F@2	-0.00920688	1686.99	563.336	1687	563.339	3	9
130	26.84	tr|C5XC95|C5XC95_SORBI	Uncharacterized protein OS=Sorghum bicolor OX=4558 GN=SORBI_3002G345800 PE=4 SV=1	8	2	99	FHLGDTVVFTYNK	iTRAQ8plex@N-term; iTRAQ8plex(K)@13		-0.00233779	2148.18	717.067	2148.18	717.068	3	8
130					2	99	KFHLGDTVVFTYNK	iTRAQ8plex@N-term; iTRAQ8plex(K)@1; iTRAQ8plex(K)@14	missed K-F@1	0.00641293	2580.49	646.13	2580.48	646.128	4	16
130					2	99	QFHNVLAVSK	Gln->pyro-Glu@N-term; iTRAQ8plex(K)@10		-0.000808987	1428.8	477.275	1428.8	477.275	3	8
130					2	99	TGWTIMGNPDYAAWANSK	iTRAQ8plex@N-term; Oxidation(M)@6; Deamidated(N)@16; iTRAQ8plex(K)@18		-0.000558085	2607.29	522.465	2607.29	522.465	5	12
130					0.0695604	99	AAVYEVGDK	iTRAQ8plex@N-term; iTRAQ8plex(K)@9	cleaved S-A@N-term	-0.00154244	1558.88	520.634	1558.88	520.634	3	11
130					0.0614803	99	PDYAAWANSK	iTRAQ8plex@N-term; Deamidated(N)@8; iTRAQ8plex(K)@10	cleaved N-P@N-term	0.00271893	1730.91	577.978	1730.91	577.977	3	11
130					0.0589857	99	TGWTIMGNPDYAAWAN	iTRAQ8plex@N-term; Oxidation(M)@6	cleaved N-S@C-term	-0.00355871	2086.97	1044.49	2086.97	1044.49	2	10
130					0.000434506	99	AVYEVGDK	Carbamyl@N-term; iTRAQ8plex(K)@8	cleaved A-A@N-term	0.00408746	1226.65	614.332	1226.65	614.33	2	10
131	18.92	tr|C5Z6D9|C5Z6D9_SORBI	Uncharacterized protein OS=Sorghum bicolor OX=4558 GN=SORBI_3010G079100 PE=4 SV=1	4	2	99	PSDTLGSIAEVVFAGLPSADQIR	iTRAQ8plex@N-term	cleaved R-P@N-term	-0.0069491	2646.41	662.61	2646.42	662.612	4	20
131					2	99	TANGLAAEDPDAPLSPGQK	iTRAQ8plex@N-term; Deamidated(N)@3; iTRAQ8plex(K)@19		0.00658429	2460.3	821.108	2460.3	821.106	3	15
131					2	99	VSEVAALFGADPAAVLAANALDFASPGAANR	iTRAQ8plex@N-term		0.0136648	3259.73	815.939	3259.71	815.936	4	16
131					2	99	YAARPSDTLGSIAEVVFAGLPSADQIR	iTRAQ8plex@N-term		0.000326673	3107.66	1036.89	3107.66	1036.89	3	15
132	22.36	tr|C5Z864|C5Z864_SORBI	Peroxidase OS=Sorghum bicolor OX=4558 GN=SORBI_3010G232500 PE=3 SV=1	4	2	99	AHIPHAPDVAATLIR	iTRAQ8plex@N-term		0.00068683	1885.08	472.279	1885.08	472.278	4	11
132					2	99	AVPGDADPSLDPLYAAK	iTRAQ8plex@N-term; iTRAQ8plex(K)@17		-0.000287834	2307.26	770.093	2307.26	770.093	3	17
132					2	99	DSVGVIGGPFWSVPTGR	iTRAQ8plex@N-term		-0.00239089	2034.08	1018.05	2034.08	1018.05	2	11
132					2	99	GLFQSDAALITDAASK	iTRAQ8plex@N-term; iTRAQ8plex(K)@16		-0.00275841	2215.23	739.417	2215.23	739.418	3	13
133	20.77	tr|C5X780|C5X780_SORBI	Uncharacterized protein OS=Sorghum bicolor OX=4558 GN=SORBI_3002G007200 PE=4 SV=1	4	2	99	GDWLIFQYQNGR	iTRAQ8plex@N-term; Dioxidation(W)@3; Deamidated(N)@10		0.00418806	1832.9	611.975	1832.9	611.974	3	10
133					2	99	GSTYAFQLK	iTRAQ8plex@N-term; iTRAQ8plex(K)@9		-0.00199597	1621.93	541.65	1621.93	541.65	3	9
133					2	99	GWNPDVDYTAWVK	iTRAQ8plex@N-term; iTRAQ8plex(K)@13		0.0004792	2158.13	540.54	2158.13	540.54	4	15
133					1.61979	99	ANALSSYSK	iTRAQ8plex@N-term; Deamidated(N)@2; iTRAQ8plex(K)@9		0.00350682	1548.86	517.295	1548.86	517.294	3	10
134	10.12	tr|A0A1B6QIM7|A0A1B6QIM7_SORBI	Uncharacterized protein OS=Sorghum bicolor OX=4558 GN=SORBI_3001G123300 PE=3 SV=1	4	2	99	IAALLGYDVGSNPPQR	iTRAQ8plex@N-term		0.00168922	1974.09	659.036	1974.08	659.035	3	12
134					2	99	SLNFDAYR	iTRAQ8plex@N-term		-0.00425432	1288.67	430.563	1288.67	430.565	3	8
134					2	99	VNPEGVAYYNNLINYLLQK	iTRAQ8plex@N-term; iTRAQ8plex(K)@19		-0.00283034	2832.56	709.148	2832.56	709.148	4	8
134					1.95861	99	IFPDGEGK	iTRAQ8plex@N-term; iTRAQ8plex(K)@8		-0.0105208	1469.82	490.948	1469.83	490.952	3	9
135	11.99	tr|C5Z4E5|C5Z4E5_SORBI	Uncharacterized protein OS=Sorghum bicolor OX=4558 GN=SORBI_3010G044900 PE=4 SV=1	4	2	99	FGLPFLPPSK	iTRAQ8plex@N-term; iTRAQ8plex(K)@10		-0.0133548	1710.02	571.014	1710.03	571.018	3	8
135					2	99	GANMAITGATAMDAPFFR	iTRAQ8plex@N-term; Dioxidation(M)@4; Dioxidation(M)@12		0.00169672	2209.05	737.356	2209.04	737.356	3	13
135					2	99	VIPDFLSSK	iTRAQ8plex@N-term; iTRAQ8plex(K)@9		-0.0049009	1612.96	538.661	1612.96	538.662	3	10
135					1.4437	99	STTADFK	iTRAQ8plex@N-term; iTRAQ8plex(K)@7		0.00353887	1376.78	459.934	1376.78	459.933	3	8
136	18.06	tr|C5XQW7|C5XQW7_SORBI	Uncharacterized protein OS=Sorghum bicolor OX=4558 GN=SORBI_3003G087300 PE=4 SV=1	5	2	99	GGNTINVHWYTR	iTRAQ8plex@N-term; Deamidated(N)@3		0.0116829	1721.89	574.971	1721.88	574.967	3	14
136					2	99	GVEEDSTLEDPYFSSR	iTRAQ8plex@N-term		0.0077135	2134.01	712.343	2134	712.341	3	9
136					2	99	LSDAAAAAVK	iTRAQ8plex@N-term; iTRAQ8plex(K)@10		-0.0127398	1523.9	508.974	1523.91	508.978	3	12
136					0.954677	97.2	LAATLNR	iTRAQ8plex@N-term		-0.0015387	1061.65	531.832	1061.65	531.832	2	12
136					0.899629	96.79	LAQGGVR	iTRAQ8plex@N-term		-0.00445976	1003.6	502.809	1003.61	502.811	2	9
137	34.38	tr|C5XHX2|C5XHX2_SORBI	Uncharacterized protein OS=Sorghum bicolor OX=4558 GN=SORBI_3003G427700 PE=3 SV=1	4	2	99	IDFAAWGVNPPHVHPR	iTRAQ8plex@N-term		6.96295e-05	2116.13	530.039	2116.13	530.039	4	10
137					2	99	NNGGSPAAVLSAFDSQLPGTQPVAEALFGAAPPVPTDVLAR	iTRAQ8plex@N-term; Deamidated(N)@2		0.0190179	4307.26	1077.82	4307.24	1077.82	4	22
137					2	99	SFQIDGGLVEAIK	iTRAQ8plex@N-term; iTRAQ8plex(K)@13		-0.00529422	1984.14	662.387	1984.15	662.389	3	12
137					1.85387	99	GLVHYQK	iTRAQ8plex@N-term; iTRAQ8plex(K)@7		-0.00877757	1451.86	484.961	1451.87	484.964	3	10
138	19.23	tr|C5Y7R1|C5Y7R1_SORBI	Uncharacterized protein OS=Sorghum bicolor OX=4558 GN=SORBI_3005G084300 PE=3 SV=1	4	2	99	AAHPNVAVMAGLGGDSVQDIVK	iTRAQ8plex@N-term; iTRAQ8plex(K)@22		-0.0123544	2756.5	690.132	2756.51	690.135	4	9
138					2	99	LPGLFIWSADSSK	iTRAQ8plex@N-term; iTRAQ8plex(K)@13		-0.0113901	2028.14	677.054	2028.15	677.057	3	12
138					2	99	YETEAQQIIANH	iTRAQ8plex@N-term		0.0076701	1719.88	574.301	1719.87	574.298	3	12
138					1.82391	99	YYQPLWSK	iTRAQ8plex@N-term; iTRAQ8plex(K)@8		-0.00928062	1691.94	564.987	1691.95	564.99	3	10
140	13.52	tr|A0A1B6QEG2|A0A1B6QEG2_SORBI	Uncharacterized protein OS=Sorghum bicolor OX=4558 GN=SORBI_3002G315800 PE=3 SV=1	4	2	99	GWGDDGYFK	iTRAQ8plex@N-term; iTRAQ8plex(K)@9		-0.0123577	1651.83	826.924	1651.85	826.93	2	12
140					2	99	LIGWGTSDAGEDYWLLANQWNR	iTRAQ8plex@N-term		-0.00162246	2868.41	957.145	2868.41	957.145	3	13
140					1.95861	99	VQNQVWQEK	iTRAQ8plex@N-term; iTRAQ8plex(K)@9		-0.00783209	1765.99	589.669	1765.99	589.672	3	10
140					1.4437	99	HFSIDAYR	iTRAQ8plex@N-term		-0.00025742	1311.69	438.236	1311.69	438.237	3	8
141	38.28	tr|C5WN51|C5WN51_SORBI	Uncharacterized protein OS=Sorghum bicolor OX=4558 GN=SORBI_3001G119000 PE=4 SV=1	5	2	99	AGDVLVFK	iTRAQ8plex@N-term; iTRAQ8plex(K)@8		-0.00953038	1455.88	728.948	1455.89	728.953	2	11
141					2	99	AHNVVPVSAAGYR	iTRAQ8plex@N-term		0.000272201	1643.91	548.976	1643.91	548.976	3	15
141					2	99	SGWSFNTANWPK	iTRAQ8plex@N-term; iTRAQ8plex(K)@12		-0.00592849	2002.05	501.519	2002.05	501.52	4	10
141					1.38722	99	ALTTGNDR	iTRAQ8plex@N-term		-0.00542392	1150.62	576.317	1150.62	576.32	2	12
141					0.00744649	99	AVYTVGDR	iTRAQ8plex@N-term	cleaved S-A@N-term	0.00103382	1183.65	592.833	1183.65	592.832	2	10
142	23.15	tr|C5WRN5|C5WRN5_SORBI	Peroxidase OS=Sorghum bicolor OX=4558 GN=SORBI_3001G444500 PE=3 SV=1	4	2	99	FGAVGLDDTDLVALSGAHTFGR	iTRAQ8plex@N-term		0.0026157	2522.31	841.777	2522.31	841.776	3	21
142					2	99	ISVELSGGPR	iTRAQ8plex@N-term		-0.0150631	1317.74	440.254	1317.76	440.259	3	8
142					2	99	MGNIQVLTGSQGEIR	Carbamyl@N-term	cleaved N-M@N-term	-0.002674	1644.82	823.419	1644.83	823.42	2	9
142					0.818156	96.23	RGTLQSDQELLSTPGAPTAPIVGR	iTRAQ8plex@N-term	missed R-G@1	0.00470239	2767.52	923.513	2767.51	923.512	3	9
143	22.59	tr|C5WX83|C5WX83_SORBI	Uncharacterized protein OS=Sorghum bicolor OX=4558 GN=SORBI_3001G058300 PE=4 SV=1	4	2	99	ALEQLDVAHNR	iTRAQ8plex@N-term		-0.00153429	1568.86	523.959	1568.86	523.96	3	14
143					2	99	LTVLDLSFNNIAGTLPDTIGNMR	iTRAQ8plex@N-term; Deamidated(N)@10		-0.00627998	2779.47	927.496	2779.47	927.498	3	11
143					2	99	TVAGVDLNHGDLAGTLPEELGLLSDLAVFHLNSNR	iTRAQ8plex@N-term		0.0244853	3961.11	991.285	3961.09	991.279	4	21
143					1.19382	98.83	AITDDPK	iTRAQ8plex@N-term; iTRAQ8plex(K)@7		0.00111127	1366.79	684.404	1366.79	684.403	2	8
144	6.999	tr|C5XRC3|C5XRC3_SORBI	Uncharacterized protein OS=Sorghum bicolor OX=4558 GN=SORBI_3003G374100 PE=3 SV=1	4	2	99	GLVWLNGNAIGR	iTRAQ8plex@N-term; Deamidated(N)@6		0.00113829	1573.89	525.637	1573.89	525.637	3	9
144					2	99	IGLEGEYYSLFKPDQR	iTRAQ8plex@N-term; iTRAQ8plex(K)@12		-0.00184565	2522.36	631.598	2522.36	631.598	4	10
144					2	99	TTGGPFITTSYDYDAPIDEYGLR	iTRAQ8plex@N-term		0.0108239	2855.39	952.804	2855.38	952.801	3	10
144					0.677781	95.12	NVVFNTAK	iTRAQ8plex@N-term; iTRAQ8plex(K)@8		-0.00951733	1499.88	500.968	1499.89	500.971	3	7
145	41.94	tr|C5YBF0|C5YBF0_SORBI	Uncharacterized protein OS=Sorghum bicolor OX=4558 GN=SORBI_3006G132500 PE=4 SV=1	5	2	99	AALWFWMNNVHGVMPQGFGATIR	iTRAQ8plex@N-term; Oxidation(M)@7		-0.00362831	2922.47	731.625	2922.47	731.625	4	13
145					2	99	DAFLSAASASAYSGFAQGGSEDDGKR	iTRAQ8plex@N-term; iTRAQ8plex(K)@25	missed K-R@25	0.00913373	3172.56	794.148	3172.55	794.145	4	10
145					2	99	GPLQISWNYNYGPAGQSIGFDGLGNPDAVAQDAVIAFK	iTRAQ8plex@N-term; iTRAQ8plex(K)@38		0.0149508	4558.35	912.678	4558.34	912.675	5	12
145					0.920819	99	EIAAFFAHATHETGHF	iTRAQ8plex@N-term	cleaved F-C@C-term	0.0018154	2089.03	523.266	2089.03	523.265	4	9
145					0.176526	99	VGNVVTDAFFNGIK	iTRAQ8plex@N-term; Deamidated(N)@11; iTRAQ8plex(K)@14	cleaved N-V@N-term	-0.0083437	2089.16	697.394	2089.17	697.396	3	12
146	8.065	tr|C5XAS9|C5XAS9_SORBI	Uncharacterized protein OS=Sorghum bicolor OX=4558 GN=SORBI_3002G329000 PE=4 SV=1	4	2	99	IAPTDFLASTDNTGFK	iTRAQ8plex@N-term; iTRAQ8plex(K)@16		-0.00112844	2305.24	769.421	2305.24	769.421	3	13
146					2	99	QLILNLQK	iTRAQ8plex@N-term; iTRAQ8plex(K)@8		-0.0128143	1577	526.674	1577.01	526.678	3	10
146					2	99	VPAGVDDVAAYDGAVTR	iTRAQ8plex@N-term		0.000820073	1979.03	660.683	1979.03	660.683	3	12
146					0.962573	99	IEGENFYTGSPMLK	iTRAQ8plex@N-term; Oxidation(M)@12; iTRAQ8plex(K)@14		-0.00656885	2209.15	737.39	2209.16	737.392	3	10
148	18.26	tr|A0A1Z5R3E0|A0A1Z5R3E0_SORBI	Uncharacterized protein OS=Sorghum bicolor OX=4558 GN=SORBI_3009G130100 PE=4 SV=1	3	2	99	AIGVDLLNNPDLVATDPVVSFK	iTRAQ8plex@N-term; iTRAQ8plex(K)@22		-0.0017995	2904.64	727.167	2904.64	727.168	4	18
148					2	99	GFYTYDAFLAAAAAFPAFGTTGGDEQR	iTRAQ8plex@N-term		0.0133642	3118.51	780.635	3118.5	780.632	4	19
148					2	99	GPIQISFNYNYGPAGR	iTRAQ8plex@N-term		1.77233e-05	2057.06	515.273	2057.06	515.273	4	7
149	49.69	tr|C6JSB7|C6JSB7_SORBI	Peroxidase OS=Sorghum bicolor OX=4558 GN=Sb0246s002010 PE=3 SV=1	4	2	99	GFEVIDAAKS	iTRAQ8plex@N-term; iTRAQ8plex(K)@9	cleaved S-A@C-term; missed K-S@9	-0.00664612	1643.93	548.983	1643.93	548.985	3	11
149					2	99	MGDITPLTGSAGEIR	No iTRAQ8plex@N-term		0.00177072	1516.76	759.386	1516.76	759.385	2	10
149					2	99	MGDITPLTGSAGEIRK	iTRAQ8plex@N-term; iTRAQ8plex(K)@16	missed R-K@15	-0.00197209	2253.26	564.322	2253.26	564.323	4	12
149					0.00568285	99	NLAPLDLQTPTVFENDYYK	iTRAQ8plex@N-term; iTRAQ8plex(K)@19	cleaved N-N@N-term	0.00194474	2848.51	950.511	2848.51	950.511	3	9
150	7.961	tr|A0A1B6PQR2|A0A1B6PQR2_SORBI	Protein disulfide-isomerase OS=Sorghum bicolor OX=4558 GN=SORBI_3005G074400 PE=3 SV=1	4	2	99	TADDIVDFIK	iTRAQ8plex@N-term; iTRAQ8plex(K)@10		-0.00479635	1743.98	582.335	1743.99	582.336	3	12
150					2	99	VVVADNIHDFVFK	iTRAQ8plex@N-term; iTRAQ8plex(K)@13		-0.00759405	2110.2	704.406	2110.2	704.409	3	11
150					1.36653	99	YEIQGFPTLK	iTRAQ8plex@N-term; iTRAQ8plex(K)@10		-0.0115789	1803.03	602.016	1803.04	602.02	3	8
150					1.07572	98.37	VTAYDSGR	iTRAQ8plex@N-term		-0.00892918	1171.61	586.81	1171.61	586.814	2	9
151	11.65	tr|C5Y9T3|C5Y9T3_SORBI	Aldose 1-epimerase OS=Sorghum bicolor OX=4558 GN=SORBI_3006G105200 PE=3 SV=1	4	2	99	GNLADVVLGR	iTRAQ8plex@N-term		-0.00685123	1316.77	659.39	1316.77	659.393	2	14
151					2	99	VAPVAGTPLDFR	iTRAQ8plex@N-term		-0.0060591	1545.88	516.299	1545.88	516.301	3	13
151					2	99	VGVYELK	iTRAQ8plex@N-term; iTRAQ8plex(K)@7		-0.0129133	1414.85	472.625	1414.86	472.629	3	7
151					0.531653	99	HAVLDAELLPSSGR	iTRAQ8plex@N-term; Delta:H(2)C(2)(H)@1		-0.0109227	1793.98	599.002	1793.99	599.005	3	10
152	6.723	tr|C5XLM4|C5XLM4_SORBI	Purple acid phosphatase OS=Sorghum bicolor OX=4558 GN=SORBI_3003G314400 PE=3 SV=1	3	2	99	EASFGHAILDIK	iTRAQ8plex@N-term; iTRAQ8plex(K)@12		-0.000634457	1908.09	478.03	1908.09	478.031	4	11
152					2	99	WLEAEFPK	iTRAQ8plex@N-term; iTRAQ8plex(K)@8		-0.0164413	1626.91	543.309	1626.92	543.315	3	10
152					2	99	YYYAVGIGQTVR	iTRAQ8plex@N-term		-0.00244983	1692.91	565.311	1692.91	565.312	3	13
153	7.394	tr|C5Z1X3|C5Z1X3_SORBI	Uncharacterized protein OS=Sorghum bicolor OX=4558 GN=SORBI_3010G268400 PE=3 SV=1	3	2	99	FPVTQPVIGVASGR	iTRAQ8plex@N-term		-0.00942148	1730.99	866.502	1731	866.507	2	11
153					2	99	INFGDSGSSGQGETPFTGR	iTRAQ8plex@N-term		0.0159845	2217.08	740.033	2217.06	740.027	3	13
153					2	99	SVLGWEK	iTRAQ8plex@N-term; iTRAQ8plex(K)@7		-0.00818283	1425.84	476.286	1425.84	476.289	3	9
154	12.5	tr|C5XJT8|C5XJT8_SORBI	Uncharacterized protein OS=Sorghum bicolor OX=4558 GN=SORBI_3003G156400 PE=3 SV=1	5	2	99	TAEALAEFVNTEGGTNVK	iTRAQ8plex@N-term; iTRAQ8plex(K)@18		-0.00262328	2458.31	820.445	2458.32	820.446	3	12
154					2	99	YGVSGYPTIQWFPK	iTRAQ8plex@N-term; iTRAQ8plex(K)@14		-0.0071653	2250.22	751.082	2250.23	751.084	3	12
154					1.3279	99	LGASFK	iTRAQ8plex@N-term; iTRAQ8plex(K)@6		-0.0103148	1229.75	410.924	1229.76	410.927	3	9
154					0.866461	97.27	LAPEYER	iTRAQ8plex@N-term		-0.00494087	1180.63	591.324	1180.64	591.327	2	9
154					0.0920515	99	TAEALAEFVNTEGGTNVKL	iTRAQ8plex@N-term; Deamidated(N)@10; iTRAQ8plex(K)@18	cleaved L-A@C-term; missed K-L@18	0.0251541	2572.41	644.11	2572.38	644.103	4	10
155	8.987	tr|C5XIH4|C5XIH4_SORBI	Uncharacterized protein OS=Sorghum bicolor OX=4558 GN=SORBI_3003G430100 PE=4 SV=1	3	2	99	DAWAGTFEGVVQK	iTRAQ8plex@N-term; iTRAQ8plex(K)@13		-0.00753944	2015.09	672.703	2015.09	672.705	3	10
155					2	99	VPAILVSPWIDK	iTRAQ8plex@N-term; iTRAQ8plex(K)@12		-0.0125738	1945.17	649.399	1945.19	649.403	3	9
155					2	99	VYFGDGAAYVDPDPGHSFQEIR	iTRAQ8plex@N-term		0.00808143	2743.33	686.839	2743.32	686.837	4	12
156	19.46	tr|A0A1Z5RIA3|A0A1Z5RIA3_SORBI	Uncharacterized protein OS=Sorghum bicolor OX=4558 GN=SORBI_3005G126100 PE=4 SV=1	3	2	99	NALSGAIPSSLGNIK	iTRAQ8plex@N-term; iTRAQ8plex(K)@15		-0.0124819	2049.19	684.071	2049.2	684.075	3	8
156					2	99	VDLGNAGLSGYLVPDLGGLK	iTRAQ8plex@N-term; iTRAQ8plex(K)@20		-0.0131293	2565.45	856.157	2565.46	856.162	3	13
156					2	99	VTAIIQDK	iTRAQ8plex@N-term; iTRAQ8plex(K)@8		-0.00550778	1494.92	499.313	1494.92	499.315	3	7
157	23.78	tr|C5Y5U9|C5Y5U9_SORBI	Uncharacterized protein OS=Sorghum bicolor OX=4558 GN=SORBI_3005G177500 PE=4 SV=1	5	2	99	DLYYGILQFAHK	iTRAQ8plex@N-term; iTRAQ8plex(K)@12		-0.0153125	2075.15	519.795	2075.17	519.799	4	9
157					2	99	GGGITLTATPR	iTRAQ8plex@N-term		-0.00423884	1346.78	449.933	1346.78	449.935	3	13
157					1.22185	99	PFGGAQVDGIDFFIDQGAAEHYDVLAR	iTRAQ8plex@N-term	cleaved R-P@N-term	0.0185972	3211.61	803.909	3211.59	803.904	4	11
157					0.950782	97.55	RLYGYNR	iTRAQ8plex@N-term	missed R-L@1	0.000823905	1244.69	415.905	1244.69	415.905	3	9
157					0.152427	99	ATAGGGPGDVAVYWGR	iTRAQ8plex@N-term	cleaved A-A@N-term	-0.0130364	1836.93	613.317	1836.94	613.321	3	13
158	32.35	tr|A0A1Z5RHM3|A0A1Z5RHM3_SORBI	Uncharacterized protein OS=Sorghum bicolor OX=4558 GN=SORBI_3005G098700 PE=4 SV=1	4	2	99	NYGGVVVWDR	iTRAQ8plex@N-term		-0.00454731	1467.77	490.265	1467.78	490.267	3	13
158					2	99	YLYYLLLPEKAR	iTRAQ8plex@N-term; iTRAQ8plex(K)@10	missed K-A@10	-0.0212124	2149.25	717.426	2149.28	717.433	3	8
158					1.36653	99	GDDLSGHSLR	iTRAQ8plex@N-term		-0.00524775	1359.7	454.24	1359.7	454.242	3	14
158					0.847712	96.84	TGYSGVVK	iTRAQ8plex@N-term; iTRAQ8plex(K)@8		-0.00973863	1417.83	709.922	1417.84	709.927	2	9
159	12.46	tr|A0A1B6QN00|A0A1B6QN00_SORBI	Peroxidase OS=Sorghum bicolor OX=4558 GN=SORBI_3001G360500 PE=3 SV=1	3	2	99	AIAQNPGNGAGLIR	iTRAQ8plex@N-term; Deamidated(N)@8		-0.00347605	1655.92	828.969	1655.93	828.97	2	13
159					2	99	DASYFLSGGK	iTRAQ8plex@N-term; iTRAQ8plex(K)@10		-0.0079955	1651.9	551.639	1651.9	551.642	3	10
159					2	99	GMSVEDLVVLSGAHTVGR	iTRAQ8plex@N-term		0.0129596	2130.15	711.059	2130.14	711.054	3	10
160	19.84	tr|C5WZU7|C5WZU7_SORBI	Uncharacterized protein OS=Sorghum bicolor OX=4558 GN=SORBI_3001G516000 PE=4 SV=1	3	2	99	FPGFGTTGDDQTR	iTRAQ8plex@N-term		-0.00561891	1701.82	568.281	1701.83	568.283	3	9
160					2	99	GPIQLTHEYNYR	iTRAQ8plex@N-term		0.00881512	1793.95	598.989	1793.94	598.986	3	12
160					2	99	QAGQALNLNLVGNPDLVSSDPVVAFK	iTRAQ8plex@N-term; iTRAQ8plex(K)@26		0.00243649	3273.82	819.462	3273.82	819.462	4	13
161	17.17	tr|C5WX01|C5WX01_SORBI	Uncharacterized protein OS=Sorghum bicolor OX=4558 GN=SORBI_3001G050100 PE=3 SV=1	3	2	99	AGESFVIPR	iTRAQ8plex@N-term		-0.00506868	1278.72	427.247	1278.72	427.249	3	11
161					2	99	GMMHFQYNVGTGAAR	iTRAQ8plex@N-term		0.00624497	1942.95	648.658	1942.94	648.656	3	11
161					2	99	VDLAPGGVNPLHTHPR	iTRAQ8plex@N-term		-0.00346035	1983.09	496.78	1983.1	496.781	4	16
162	10.18	tr|C5YZI6|C5YZI6_SORBI	Peroxidase OS=Sorghum bicolor OX=4558 GN=SORBI_3009G032800 PE=3 SV=1	3	2	99	GYAAVNTIK	iTRAQ8plex@N-term; iTRAQ8plex(K)@9		-0.00154857	1543.92	515.646	1543.92	515.647	3	10
162					2	99	LQDLINNFAK	iTRAQ8plex@N-term; iTRAQ8plex(K)@10		-0.00968584	1783.04	595.352	1783.05	595.356	3	9
162					2	99	MGSIQVLTGTAGQVR	iTRAQ8plex@N-term; Dioxidation(M)@1		0.00302072	1853	618.674	1853	618.673	3	15
163	5.76	tr|A0A1B6PNV2|A0A1B6PNV2_SORBI	Uncharacterized protein OS=Sorghum bicolor OX=4558 GN=SORBI_3006G255600 PE=3 SV=1	3	2	99	FRDPSTAWLGR	iTRAQ8plex@N-term	missed R-D@2	-0.0140795	1608.85	537.292	1608.87	537.297	3	8
163					2	99	TLIDHSMLESFGAEGR	iTRAQ8plex@N-term		0.00784764	2066.05	689.69	2066.04	689.688	3	10
163					1.74473	99	GVASTLVYR	iTRAQ8plex@N-term		-0.0102581	1268.73	635.372	1268.74	635.377	2	11
164	7.674	tr|C5YLE3|C5YLE3_SORBI	Uncharacterized protein OS=Sorghum bicolor OX=4558 GN=SORBI_3007G002800 PE=4 SV=1	4	2	99	YWFPVSK	iTRAQ8plex@N-term; iTRAQ8plex(K)@7		-0.0108385	1533.87	512.297	1533.88	512.301	3	7
164					1.61979	99	SGGNWPLLK	iTRAQ8plex@N-term; iTRAQ8plex(K)@9		-0.00313756	1578.93	527.318	1578.93	527.319	3	11
164					1.3098	99	AESPAMDSK	iTRAQ8plex@N-term; iTRAQ8plex(K)@9		-0.00601528	1542.81	515.278	1542.82	515.28	3	10
164					1.07058	98.95	DMISQNQR	iTRAQ8plex@N-term		-0.00880889	1294.65	648.333	1294.66	648.338	2	11
165	11.92	tr|A0A1W0W1X3|A0A1W0W1X3_SORBI	Carboxypeptidase OS=Sorghum bicolor OX=4558 GN=SORBI_3002G024400 PE=3 SV=1	3	2	99	IWVFSGDTDAVIPLTSTR	iTRAQ8plex@N-term		0.00896635	2281.23	761.419	2281.23	761.416	3	10
165					2	99	QVGGWSQVYEGLTLVTVR	iTRAQ8plex@N-term		-0.0143804	2295.24	766.087	2295.25	766.092	3	14
165					2	99	YSVDALGLPTTTSWYPWYDKK	iTRAQ8plex@N-term; iTRAQ8plex(K)@20; iTRAQ8plex(K)@21	missed K-K@20	-0.0111272	3402.82	851.711	3402.83	851.714	4	10
166	16.82	tr|C5YD83|C5YD83_SORBI	Uncharacterized protein OS=Sorghum bicolor OX=4558 GN=SORBI_3006G031200 PE=4 SV=1	3	2	99	ATVVDEITK	iTRAQ8plex@N-term; iTRAQ8plex(K)@9		-0.0128011	1582.93	528.649	1582.94	528.654	3	9
166					2	99	LNPSFVYPLLEK	iTRAQ8plex@N-term; iTRAQ8plex(K)@12		-0.0130793	2027.18	676.734	2027.19	676.738	3	7
166					2	99	NLVAPIIGETNLAAYK	iTRAQ8plex@N-term; iTRAQ8plex(K)@16		-0.00734623	2294.34	765.787	2294.35	765.789	3	15
167	12.58	tr|C5XYB7|C5XYB7_SORBI	Uncharacterized protein OS=Sorghum bicolor OX=4558 GN=SORBI_3004G229500 PE=4 SV=1	3	2	99	SLTLAQLEQLAAR	iTRAQ8plex@N-term		-0.0118645	1716.99	573.338	1717	573.342	3	18
167					2	99	TQVSDEAYSLGK	iTRAQ8plex@N-term; iTRAQ8plex(K)@12		-0.00206778	1905.03	636.017	1905.03	636.017	3	11
167					2	99	VTTLWYGSFTSAQK	iTRAQ8plex@N-term; iTRAQ8plex(K)@14		-0.00491002	2196.2	733.074	2196.2	733.075	3	13
168	5.873	tr|C5XPK9|C5XPK9_SORBI	Uncharacterized protein OS=Sorghum bicolor OX=4558 GN=SORBI_3003G205600 PE=4 SV=1	3	2	99	DAYVALQAWK	iTRAQ8plex@N-term; iTRAQ8plex(K)@10		-0.00638315	1772	591.675	1772.01	591.677	3	9
168					2	99	LADLAVLHLNSNR	iTRAQ8plex@N-term; Deamidated(N)@10		-0.0113346	1739.97	580.998	1739.98	581.002	3	10
168					1.95861	99	LMGAIPDELASLR	iTRAQ8plex@N-term; Oxidation(M)@2		-0.00265287	1704.94	853.475	1704.94	853.477	2	11
169	11.97	tr|A0A1B6QJR7|A0A1B6QJR7_SORBI	Peroxidase OS=Sorghum bicolor OX=4558 GN=SORBI_3001G189000 PE=3 SV=1	3	2	99	DSDPTLDGAYAAELR	iTRAQ8plex@N-term		-0.00349578	1896.93	633.318	1896.94	633.32	3	8
169					2	99	VGVLTGDQGEIR	iTRAQ8plex@N-term		-0.0105394	1546.85	774.433	1546.86	774.438	2	7
169					1.40894	99	TALFHSDEALLR	iTRAQ8plex@N-term		0.00220555	1675.92	559.648	1675.92	559.647	3	12
170	31.84	tr|C5WWH7|C5WWH7_SORBI	Uncharacterized protein OS=Sorghum bicolor OX=4558 GN=SORBI_3001G333400 PE=3 SV=1	4	2	99	AWGAADAVK	iTRAQ8plex@N-term; iTRAQ8plex(K)@9		-0.00738174	1495.85	499.625	1495.86	499.628	3	11
170					2	99	LQHSGGPFGENIFWGSAGR	iTRAQ8plex@N-term		0.00585866	2320.17	774.398	2320.17	774.396	3	13
170					1.79588	99	AADGVGPVAWDATVAK	iTRAQ8plex@N-term; iTRAQ8plex(K)@16		-0.00159723	2135.18	712.735	2135.18	712.735	3	10
170					0.0376307	99	QNTPQDFVDLHNR	Gln->pyro-Glu@N-term	cleaved A-Q@N-term	0.00655862	1565.73	783.872	1565.72	783.868	2	10
171	8.914	tr|C5YV55|C5YV55_SORBI	Uncharacterized protein OS=Sorghum bicolor OX=4558 GN=SORBI_3009G084300 PE=4 SV=1	3	2	99	QIGDVAVPR	iTRAQ8plex@N-term		-0.000397208	1257.73	420.252	1257.73	420.252	3	11
171					2	99	YWAHTGLWNWQR	iTRAQ8plex@N-term		-0.00265143	1920.97	641.329	1920.97	641.33	3	14
171					1.74473	99	GLPPYLDVAGR	iTRAQ8plex@N-term		-0.00569305	1460.82	487.949	1460.83	487.95	3	11
172	6.658	tr|A0A1B6QC86|A0A1B6QC86_SORBI	Uncharacterized protein OS=Sorghum bicolor OX=4558 GN=SORBI_3002G189100 PE=4 SV=1	3	2	99	GVSEDGVAEVVAALR	iTRAQ8plex@N-term		-0.00840512	1774.96	592.662	1774.97	592.665	3	9
172					2	99	SIDGDMVGVVGDAWVLR	iTRAQ8plex@N-term; Oxidation(M)@6		0.00954251	2108.1	703.706	2108.09	703.703	3	13
172					1.65758	99	LAQATTTQLTAPAFAGAIR	iTRAQ8plex@N-term		-0.0088073	2205.23	736.085	2205.24	736.088	3	9
173	9.153	P13647	SWISS-PROT:P13647 Tax_Id=9606 Gene_Symbol=KRT5 Keratin, type II cytoskeletal 5	4	2	99	LAELEEALQK	iTRAQ8plex@N-term; iTRAQ8plex(K)@10		-0.0146725	1751.01	584.679	1751.03	584.684	3	11
173					2	99	QLDSIVGER	iTRAQ8plex@N-term		-0.00718505	1319.73	660.871	1319.74	660.875	2	11
173					1.00436	98.39	WTLLQEQGTK	iTRAQ8plex@N-term; iTRAQ8plex(K)@10		-0.00430424	1811.04	604.686	1811.04	604.687	3	9
173					0.630784	96.73	GELALK	iTRAQ8plex@N-term; iTRAQ8plex(K)@6		-0.00273967	1237.78	413.601	1237.79	413.602	3	7
174	12.61	tr|C5YCI1|C5YCI1_SORBI	Uncharacterized protein OS=Sorghum bicolor OX=4558 GN=SORBI_3006G154300 PE=4 SV=1	3	2	99	FTPLPQQGDR	iTRAQ8plex@N-term		-0.00335825	1461.78	488.269	1461.79	488.27	3	10
174					2	99	RLVLTGPVR	iTRAQ8plex@N-term	missed R-L@1	-0.0055354	1313.84	438.954	1313.84	438.956	3	9
174					1.65758	99	AWLGTTETDR	iTRAQ8plex@N-term		-0.000966002	1452.75	727.383	1452.75	727.383	2	9
175	11.38	tr|A0A1Z5S8J9|A0A1Z5S8J9_SORBI	Uncharacterized protein OS=Sorghum bicolor OX=4558 GN=SORBI_3001G300800 PE=3 SV=1	3	2	99	TLVANQVIPAN	iTRAQ8plex@N-term	cleaved N-W@C-term	-0.00353872	1442.84	722.426	1442.84	722.427	2	10
175					2	99	TLVANQVIPANWVPNTYYR	iTRAQ8plex@N-term; Deamidated(N)@15		0.0187377	2523.36	842.128	2523.34	842.122	3	13
175					1.48149	99	HAGIIDIQFK	iTRAQ8plex@N-term; iTRAQ8plex(K)@10		-0.00503217	1749.03	438.266	1749.04	438.267	4	10
176	15.53	tr|C5XQS6|C5XQS6_SORBI	Uncharacterized protein OS=Sorghum bicolor OX=4558 GN=SORBI_3003G082600 PE=4 SV=1	3	2	99	AAFDVYDVDGDGR	iTRAQ8plex@N-term		0.00449651	1702.82	852.415	1702.81	852.413	2	8
176					2	99	ISPSELAAVSR	iTRAQ8plex@N-term		-0.0177569	1432.8	478.608	1432.82	478.614	3	6
176					1.56864	99	ITAAELGK	iTRAQ8plex@N-term; iTRAQ8plex(K)@8		-0.00801306	1409.86	470.961	1409.87	470.964	3	9
177	8.602	tr|C5YNA1|C5YNA1_SORBI	Uncharacterized protein OS=Sorghum bicolor OX=4558 GN=SORBI_3007G172100 PE=3 SV=1	3	2	99	DLPTSVDWR	iTRAQ8plex@N-term		0.00124299	1391.74	696.875	1391.74	696.875	2	10
177					2	99	NSWGPEWGEK	iTRAQ8plex@N-term; iTRAQ8plex(K)@10		0.0088292	1796.94	599.987	1796.93	599.984	3	7
177					1.284	99	HGGVAAEDAYPYK	iTRAQ8plex@N-term; iTRAQ8plex(K)@13		0.00408029	1985.05	497.27	1985.05	497.269	4	10
178	4.791	tr|A0A1B6QN59|A0A1B6QN59_SORBI	Uncharacterized protein OS=Sorghum bicolor OX=4558 GN=SORBI_3001G366800 PE=4 SV=1	3	2	99	ALELFLDAGSTFSK	iTRAQ8plex@N-term; iTRAQ8plex(K)@14		-0.0118434	2106.17	703.064	2106.18	703.068	3	11
178					2	99	ASPAEQEAAAAGLLR	iTRAQ8plex@N-term		0.00430645	1757.96	586.995	1757.96	586.993	3	8
178					1.22915	98.98	ATGDALAIAR	iTRAQ8plex@N-term		-0.00340907	1261.73	631.87	1261.73	631.872	2	10
179	36.14	tr|A0A1B6QG28|A0A1B6QG28_SORBI	Superoxide dismutase [Cu-Zn] OS=Sorghum bicolor OX=4558 GN=SORBI_3002G407900 PE=3 SV=1	3	2	99	AVVVHADPDDLGK	iTRAQ8plex@N-term; iTRAQ8plex(K)@13		-0.00335137	1943.09	648.704	1943.09	648.705	3	11
179					2	99	GVAVLAGPDVK	iTRAQ8plex@N-term; iTRAQ8plex(K)@11		-0.00746826	1632.99	545.339	1633	545.341	3	13
179					1.4318	99	HAGDLGNVTAGEDGVVNVNITDSQIPLTGPHSIIGR	iTRAQ8plex@N-term		0.0214295	3927.06	786.419	3927.04	786.415	5	10
180	6.771	tr|C5XIT6|C5XIT6_SORBI	Pectinesterase OS=Sorghum bicolor OX=4558 GN=SORBI_3003G148400 PE=4 SV=1	3	2	99	VGADLSAFYR	iTRAQ8plex@N-term		7.91054e-05	1401.76	468.259	1401.76	468.259	3	9
180					1.79588	99	VAAAADLLQSSSSTK	iTRAQ8plex@N-term; iTRAQ8plex(K)@15		-0.0350997	2056.13	686.383	2056.16	686.395	3	9
180					0.950782	99	SATVAVVGNNFLAR	iTRAQ8plex@N-term; Deamidated(N)@9		-0.00881901	1722.95	575.323	1722.96	575.326	3	10
181	22.09	tr|C5X6P6|C5X6P6_SORBI	Uncharacterized protein OS=Sorghum bicolor OX=4558 GN=SORBI_3002G140300 PE=4 SV=1	3	2	99	ATYNVGEPSGSWDLR	iTRAQ8plex@N-term	cleaved A-A@N-term	0.00368415	1954.97	978.494	1954.97	978.492	2	9
181					2	99	FHPGDQIVFK	iTRAQ8plex@N-term; iTRAQ8plex(K)@10		-0.00531018	1795.02	599.347	1795.02	599.349	3	9
181					1.3279	99	YSPQAHDVVEVSK	iTRAQ8plex@N-term; iTRAQ8plex(K)@13		9.08962e-05	2066.13	689.716	2066.13	689.716	3	10
182	13.42	tr|C5X5T3|C5X5T3_SORBI	Uncharacterized protein OS=Sorghum bicolor OX=4558 GN=SORBI_3002G130700 PE=3 SV=1	3	2	99	SEASLANAVAGQPVAVSIEAGGDNFQHYK	iTRAQ8plex@N-term; iTRAQ8plex(K)@29		0.00312968	3537.83	885.466	3537.83	885.465	4	8
182					1.95861	99	ASGAVTPVK	iTRAQ8plex@N-term; iTRAQ8plex(K)@9		-0.00405226	1436.88	479.966	1436.88	479.968	3	10
182					1.11919	99	STVAVVEGIYQIR	iTRAQ8plex@N-term	cleaved F-S@N-term	0.00541965	1738	580.34	1737.99	580.338	3	10
183	9.763	tr|C5Z6Y0|C5Z6Y0_SORBI	Uncharacterized protein OS=Sorghum bicolor OX=4558 GN=SORBI_3010G088700 PE=4 SV=1	2	2	99	SLTLAQLPALAAR	iTRAQ8plex@N-term		-0.0281371	1627.96	543.662	1627.99	543.672	3	15
183					2	99	YHDGAVLSGDIPVSVLWYGR	iTRAQ8plex@N-term		-0.00823296	2507.3	627.833	2507.31	627.835	4	9
184	9.091	tr|A0A1B6Q0N0|A0A1B6Q0N0_SORBI	Uncharacterized protein OS=Sorghum bicolor OX=4558 GN=SORBI_3003G005800 PE=4 SV=1	3	2	99	FLDELAK	iTRAQ8plex@N-term; iTRAQ8plex(K)@7		-0.00956152	1442.85	481.957	1442.86	481.96	3	6
184					1.40894	99	VVSEAVAK	iTRAQ8plex@N-term; iTRAQ8plex(K)@8		-0.0157699	1409.85	470.959	1409.87	470.964	3	8
184					0.642065	95.97	VAPFIPEEPK	iTRAQ8plex@N-term; iTRAQ8plex(K)@10		-0.0113091	1734.01	579.009	1734.02	579.013	3	7
185	13.81	tr|C5XCL8|C5XCL8_SORBI	Uncharacterized protein OS=Sorghum bicolor OX=4558 GN=SORBI_3002G070200 PE=4 SV=1	3	2	99	DAQVFEQFAR	iTRAQ8plex@N-term		-0.00210531	1513.78	505.601	1513.78	505.602	3	13
185					2	99	LLNLPPGSK	iTRAQ8plex@N-term; iTRAQ8plex(K)@9		-0.0139275	1545.96	516.326	1545.97	516.331	3	9
185					0.477556	95.43	DRDDPNLGLK	iTRAQ8plex@N-term; iTRAQ8plex(K)@10	missed R-D@2	-0.00583909	1749.98	584.333	1749.98	584.335	3	8
186	7.107	tr|A0A1Z5RAM1|A0A1Z5RAM1_SORBI	Uncharacterized protein OS=Sorghum bicolor OX=4558 GN=SORBI_3007G188100 PE=4 SV=1	2	2	99	APFSTYLAASLPYK	iTRAQ8plex@N-term; iTRAQ8plex(K)@14		-0.00751397	2136.2	535.057	2136.21	535.059	4	8
186					2	99	TLAPYNPGNTNLDFIAAGK	iTRAQ8plex@N-term; iTRAQ8plex(K)@19		-0.00561993	2584.41	862.476	2584.41	862.478	3	13
187	11.63	tr|A0A1W0VX32|A0A1W0VX32_SORBI	Peroxidase OS=Sorghum bicolor OX=4558 GN=SORBI_3003G127100 PE=3 SV=1	2	2	99	SVTWAQVAANPALPAR	iTRAQ8plex@N-term		-0.00887576	1955.08	652.701	1955.09	652.704	3	13
187					2	99	VEVLTGTNGQIR	iTRAQ8plex@N-term; Deamidated(N)@8		0.001366	1590.89	531.304	1590.89	531.303	3	9
188	10.48	tr|C5YC92|C5YC92_SORBI	Uncharacterized protein OS=Sorghum bicolor OX=4558 GN=SORBI_3006G018100 PE=3 SV=1	2	2	99	GDVFVFPK	iTRAQ8plex@N-term; iTRAQ8plex(K)@8		-0.0183071	1515.87	506.298	1515.89	506.304	3	8
188					2	99	IDYAPLGVNPPHIHPR	iTRAQ8plex@N-term		0.00125108	2099.16	525.797	2099.16	525.797	4	13
189	14.19	tr|C5XG67|C5XG67_SORBI	Cysteine proteinase inhibitor OS=Sorghum bicolor OX=4558 GN=SORBI_3003G400400 PE=3 SV=1	2	2	99	AFDAVVVVKPWLESR	iTRAQ8plex@N-term; iTRAQ8plex(K)@9		-0.00169844	2323.35	775.457	2323.35	775.458	3	9
189					1.65758	99	QVVSGLK	iTRAQ8plex@N-term; iTRAQ8plex(K)@7		-0.0111482	1337.84	446.953	1337.85	446.957	3	10
190	6.714	tr|C5XCI9|C5XCI9_SORBI	Uncharacterized protein OS=Sorghum bicolor OX=4558 GN=SORBI_3002G068000 PE=4 SV=1	3	2	99	NVGSASITGGYVYR	iTRAQ8plex@N-term		-0.00257817	1746.92	583.313	1746.92	583.314	3	11
190					1.29243	99	DNPVSTDPSFAPEVFALGFK	iTRAQ8plex@N-term; iTRAQ8plex(K)@20		-0.00366663	2745.44	687.368	2745.45	687.369	4	8
190					0.447332	95.08	DVPIPGSPFQAPK	iTRAQ8plex@N-term; iTRAQ8plex(K)@13		-0.0033714	1960.12	654.381	1960.12	654.382	3	8
191	5.882	tr|C5X8J1|C5X8J1_SORBI	Uncharacterized protein OS=Sorghum bicolor OX=4558 GN=SORBI_3002G301700 PE=4 SV=1	2	2	99	LIEIAYAFEQATK	iTRAQ8plex@N-term; iTRAQ8plex(K)@13		-0.00171727	2104.2	702.408	2104.2	702.408	3	14
191					2	99	SLAQIIAFNEAHPVEER	iTRAQ8plex@N-term		-0.00373735	2227.19	743.403	2227.19	743.404	3	15
192	6.746	tr|C5XIY9|C5XIY9_SORBI	Dihydrolipoyl dehydrogenase OS=Sorghum bicolor OX=4558 GN=SORBI_3003G152900 PE=3 SV=1	2	2	99	LGSEVTVVEFAPDIVPSMDGEVR	iTRAQ8plex@N-term; Oxidation(M)@18		0.000785014	2765.41	922.811	2765.41	922.811	3	10
192					2	99	NIIIATGSDVK	iTRAQ8plex@N-term; iTRAQ8plex(K)@11		-0.0184831	1738.03	580.349	1738.05	580.356	3	8
193	5.109	tr|C5X9Y2|C5X9Y2_SORBI	Uncharacterized protein OS=Sorghum bicolor OX=4558 GN=SORBI_3002G314800 PE=4 SV=1	3	2	99	AIGFPDGLLINGR	iTRAQ8plex@N-term; Deamidated(N)@11		-0.00412278	1646.93	549.982	1646.93	549.984	3	14
193					1.40894	99	YVLDSGK	iTRAQ8plex@N-term; iTRAQ8plex(K)@7		-0.0116604	1388.8	463.941	1388.81	463.945	3	8
193					0.679854	95.68	YTVQVYPR	iTRAQ8plex@N-term		-0.00920422	1328.73	665.372	1328.74	665.377	2	9
194	19.4	tr|A0A1Z5RDM9|A0A1Z5RDM9_SORBI	Uncharacterized protein OS=Sorghum bicolor OX=4558 GN=SORBI_3006G132100 PE=4 SV=1	3	2	99	VAQDPVVSFK	iTRAQ8plex@N-term; iTRAQ8plex(K)@10		0.00578484	1697	425.258	1697	425.257	4	9
194					2	99	VMPTQGFGATIR	iTRAQ8plex@N-term		0.00119024	1580.87	791.44	1580.87	791.44	2	9
194					0.111821	99	LGSGGAGASVSSVVTEAFFDGIK	iTRAQ8plex@N-term; iTRAQ8plex(K)@23	cleaved G-L@N-term	-0.00438228	2763.49	691.879	2763.49	691.88	4	15
195	12.54	tr|C5YYA0|C5YYA0_SORBI	Peroxidase OS=Sorghum bicolor OX=4558 GN=SORBI_3009G145500 PE=3 SV=1	3	2	99	GFPVVDGIK	iTRAQ8plex@N-term; iTRAQ8plex(K)@9		-0.0220807	1538.91	513.976	1538.93	513.983	3	10
195					2	99	NLPSLFDSLAK	iTRAQ8plex@N-term; iTRAQ8plex(K)@11		-0.00923658	1812.05	605.024	1812.06	605.027	3	7
195					0.0809219	99	NVNLDDTDLVALQGAHTFGK	iTRAQ8plex@N-term; Deamidated(Q)@13; iTRAQ8plex(K)@20		-0.0815443	2736.37	685.101	2736.45	685.121	4	10
196	16.85	tr|C5XN41|C5XN41_SORBI	Uncharacterized protein OS=Sorghum bicolor OX=4558 GN=SORBI_3003G330300 PE=4 SV=1	3	2	99	EAFSLFDK	iTRAQ8plex@N-term; iTRAQ8plex(K)@8		-0.0103882	1563.87	522.296	1563.88	522.299	3	8
196					2	99	VFDKDQDGFISAAELR	iTRAQ8plex@N-term; iTRAQ8plex(K)@4	missed K-D@4	0.00778894	2418.31	605.584	2418.3	605.582	4	12
196					0.0282604	98.94	ELGTVMR	iTRAQ8plex@N-term; Dioxidation(M)@6		-0.00219602	1140.61	571.312	1140.61	571.313	2	10
197	7.806	tr|C5WY51|C5WY51_SORBI	Uncharacterized protein OS=Sorghum bicolor OX=4558 GN=SORBI_3001G063500 PE=4 SV=1	2	2	99	FGQGEGSAYLFDPDIYTDGR	iTRAQ8plex@N-term		0.00644255	2511.19	838.072	2511.19	838.069	3	19
197					2	99	ISVQGIDAVLFAPDDTK	iTRAQ8plex@N-term; iTRAQ8plex(K)@17		-0.0089849	2396.33	799.785	2396.34	799.788	3	11
198	12.26	tr|C5YH35|C5YH35_SORBI	Uncharacterized protein OS=Sorghum bicolor OX=4558 GN=SORBI_3007G177500 PE=4 SV=1	2	2	99	GAGASPPATLAEFTLDGAGGK	iTRAQ8plex@N-term; iTRAQ8plex(K)@21		0.00805275	2495.36	624.846	2495.35	624.844	4	10
198					2	99	SLYAPQGWSGR	iTRAQ8plex@N-term		-0.0124963	1524.79	509.269	1524.8	509.274	3	12
199	10.25	tr|A0A1B6QGB6|A0A1B6QGB6_SORBI	Peroxidase OS=Sorghum bicolor OX=4558 GN=SORBI_3002G416800 PE=3 SV=1	2	2	99	DSVVALGGPSWTVLVGR	iTRAQ8plex@N-term		-0.0104304	2016.12	673.048	2016.13	673.051	3	16
199					2	99	GFSVIDSIK	iTRAQ8plex@N-term; iTRAQ8plex(K)@9		-0.00697777	1572.93	525.316	1572.93	525.318	3	10
200	6.044	tr|C5WT90|C5WT90_SORBI	Uncharacterized protein OS=Sorghum bicolor OX=4558 GN=SORBI_3001G173300 PE=4 SV=1	2	2	99	DINALEQHIK	iTRAQ8plex@N-term; iTRAQ8plex(K)@10		-0.0265744	1788.01	597.01	1788.04	597.019	3	7
200					2	99	VPEGFDYELYNR	iTRAQ8plex@N-term		-0.00349859	1804.89	602.637	1804.89	602.639	3	9
201	7.513	tr|C5Z1Z7|C5Z1Z7_SORBI	Uncharacterized protein OS=Sorghum bicolor OX=4558 GN=SORBI_3010G270800 PE=4 SV=1	2	2	99	ANKPYYGVDFPGFPTGR	iTRAQ8plex@N-term; iTRAQ8plex(K)@3		0.00258597	2493.33	624.34	2493.33	624.339	4	12
201					2	99	MVATVGAAAVNK	iTRAQ8plex@N-term; iTRAQ8plex(K)@12		-0.00187375	1739.02	580.681	1739.02	580.681	3	12
202	9.579	tr|C5Y9W4|C5Y9W4_SORBI	Uncharacterized protein OS=Sorghum bicolor OX=4558 GN=SORBI_3006G108400 PE=3 SV=1	2	2	99	AAQDIALAELAPTHPIR	iTRAQ8plex@N-term		-0.00748436	2090.17	697.731	2090.18	697.734	3	14
202					2	99	NLLSVAYK	iTRAQ8plex@N-term; iTRAQ8plex(K)@8		-0.0140027	1514.91	505.979	1514.93	505.983	3	9
203	12.32	tr|C5Z0N8|C5Z0N8_SORBI	Peroxidase OS=Sorghum bicolor OX=4558 GN=SORBI_3009G055100 PE=3 SV=1	2	2	99	DSVVLTGGLGYQVPSGR	iTRAQ8plex@N-term		0.00123278	2008.09	670.371	2008.09	670.37	3	16
203					2	99	FFDVVDR	iTRAQ8plex@N-term		-0.00753162	1200.64	601.326	1200.64	601.33	2	9
204	7.539	tr|A0A1B6PTZ2|A0A1B6PTZ2_SORBI	Uncharacterized protein OS=Sorghum bicolor OX=4558 GN=SORBI_3005G217900 PE=4 SV=1	3	2	99	NIQLVDSTNNLK	iTRAQ8plex@N-term; iTRAQ8plex(K)@12		-0.00514815	1966.13	656.383	1966.13	656.384	3	11
204					2	99	SPSAVSLVAK	iTRAQ8plex@N-term; iTRAQ8plex(K)@10		-0.00628367	1565.95	522.992	1565.96	522.994	3	10
204					0.00524307	97.97	DSVNVLR	iTRAQ8plex@N-term	cleaved P-D@N-term	-0.00567569	1105.63	553.824	1105.64	553.827	2	10
205	10.55	tr|C5YM54|C5YM54_SORBI	Uncharacterized protein OS=Sorghum bicolor OX=4558 GN=SORBI_3007G151300 PE=3 SV=1	2	2	99	FPGVNGLGISAAR	iTRAQ8plex@N-term; Deamidated(N)@5		-0.00650048	1562.87	521.963	1562.87	521.965	3	11
205					2	99	VTVVDELEVR	iTRAQ8plex@N-term		-0.00349421	1461.83	488.284	1461.83	488.285	3	11
206	6.173	tr|C5WNS8|C5WNS8_SORBI	Uncharacterized protein OS=Sorghum bicolor OX=4558 GN=SORBI_3001G123100 PE=3 SV=1	2	2	99	IVSFLGYDK	iTRAQ8plex@N-term; iTRAQ8plex(K)@9		-0.0102036	1648.95	550.659	1648.96	550.662	3	8
206					2	99	LPSFTPEQAK	iTRAQ8plex@N-term; iTRAQ8plex(K)@10		-0.00162796	1724.99	576.004	1724.99	576.005	3	7
207	3.474	tr|A0A194YN27|A0A194YN27_SORBI	Uncharacterized protein OS=Sorghum bicolor OX=4558 GN=SORBI_3004G064900 PE=4 SV=1	2	2	99	DLPELLHR	iTRAQ8plex@N-term		-0.00845809	1295.74	432.921	1295.75	432.924	3	8
207					2	99	GVALVSGFSK	iTRAQ8plex@N-term; iTRAQ8plex(K)@10		-0.0153878	1571.93	524.985	1571.95	524.99	3	11
208	13.24	tr|C5YBF1|C5YBF1_SORBI	Uncharacterized protein OS=Sorghum bicolor OX=4558 GN=SORBI_3006G132700 PE=4 SV=1	2	2	99	EIAAFFAHVTHETR	iTRAQ8plex@N-term		-0.00270987	1932.01	484.011	1932.02	484.011	4	12
208					2	99	EIGFDGLGNPDMVAQDPVIAFK	iTRAQ8plex@N-term; Oxidation(M)@12; iTRAQ8plex(K)@22		0.00462342	2956.55	740.145	2956.55	740.144	4	14
209	3.115	tr|C5WN09|C5WN09_SORBI	Uncharacterized protein OS=Sorghum bicolor OX=4558 GN=SORBI_3001G113800 PE=3 SV=1	2	2	99	GLSGSISPAIGK	iTRAQ8plex@N-term; iTRAQ8plex(K)@12		-0.00800414	1694.01	565.678	1694.02	565.68	3	14
209					2	99	GLTGTLPPEVGDLTALTR	iTRAQ8plex@N-term		-0.00492206	2114.18	705.735	2114.19	705.737	3	13
211	8.993	tr|C5Z861|C5Z861_SORBI	Uncharacterized protein OS=Sorghum bicolor OX=4558 GN=SORBI_3010G231900 PE=4 SV=1	2	2	99	FDDGSTVFTLDR	iTRAQ8plex@N-term		-0.00176915	1675.83	559.619	1675.84	559.619	3	15
211					2	99	FQIGDQLLFVYPK	iTRAQ8plex@N-term; iTRAQ8plex(K)@13		-0.00763203	2175.25	726.09	2175.26	726.092	3	13
212	8.169	tr|C5XFH6|C5XFH6_SORBI; tr|C5XRQ7|C5XRQ7_SORBI	Fructose-bisphosphate aldolase OS=Sorghum bicolor OX=4558 GN=SORBI_3003G393900 PE=3 SV=1; Fructose-bisphosphate aldolase OS=Sorghum bicolor OX=4558 GN=SORBI_3004G146000 PE=3 SV=1	2	2	99	EGGVLPGIK	iTRAQ8plex@N-term; iTRAQ8plex(K)@9		-0.0086279	1476.9	493.309	1476.91	493.311	3	9
212					2	99	IGPNEPSQLAIDLNAQGLAR	iTRAQ8plex@N-term		-0.0048446	2380.3	794.44	2380.3	794.441	3	11
213	9.687	tr|C5Z8S3|C5Z8S3_SORBI	Peroxidase OS=Sorghum bicolor OX=4558 GN=SORBI_3010G245400 PE=3 SV=1	2	2	99	ESVYQSGGPYYEVELGR	iTRAQ8plex@N-term		0.0168511	2236.11	746.378	2236.1	746.372	3	17
213					2	99	GLLGSDQVLYSDTR	iTRAQ8plex@N-term		0.00141142	1826.97	609.997	1826.97	609.997	3	13
214	19.08	tr|C5YU74|C5YU74_SORBI	Uncharacterized protein OS=Sorghum bicolor OX=4558 GN=SORBI_3009G068000 PE=4 SV=1	2	2	99	DAANEALDAFDALLAR	iTRAQ8plex@N-term		-0.00210607	1979.02	660.682	1979.03	660.683	3	12
214					2	99	ETVYFNEEASIAR	iTRAQ8plex@N-term		0.000326442	1831.93	611.649	1831.93	611.649	3	11
215	8.989	tr|C5XAQ7|C5XAQ7_SORBI	Uncharacterized protein OS=Sorghum bicolor OX=4558 GN=SORBI_3002G326100 PE=3 SV=1	2	2	99	ADGTGGFIIDSGTTITLLGNTAYQQVR	iTRAQ8plex@N-term		-0.00769753	3072.6	1025.21	3072.6	1025.21	3	14
215					2	99	GSLSLVSQLGVPK	iTRAQ8plex@N-term; iTRAQ8plex(K)@13		-0.007366	1892.15	474.044	1892.16	474.046	4	10
216	15.33	tr|C5X972|C5X972_SORBI	Nucleoside diphosphate kinase OS=Sorghum bicolor OX=4558 GN=SORBI_3002G306900 PE=3 SV=1	2	2	99	EIALWFPEGVAEWK	iTRAQ8plex@N-term; iTRAQ8plex(K)@14		-0.0222537	2282.23	761.752	2282.26	761.759	3	9
216					2	99	GLIGDIISR	iTRAQ8plex@N-term		-0.0119818	1246.74	624.379	1246.76	624.385	2	7
217	8.108	tr|A0A1Z5R4X8|A0A1Z5R4X8_SORBI	Uncharacterized protein OS=Sorghum bicolor OX=4558 GN=SORBI_3008G048100 PE=4 SV=1	2	2	99	LAVAGHGGYR	iTRAQ8plex@N-term		6.57008e-05	1303.73	435.584	1303.73	435.584	3	14
217					2	99	SEIFLNAK	iTRAQ8plex@N-term; iTRAQ8plex(K)@8		-0.0090558	1528.9	510.64	1528.91	510.643	3	10
218	11.46	tr|A0A1W0VZJ3|A0A1W0VZJ3_SORBI	Uncharacterized protein OS=Sorghum bicolor OX=4558 GN=SORBI_3003G294800 PE=4 SV=1	2	2	99	LQAAAVGSSSGSSVLR	iTRAQ8plex@N-term		0.00316131	1793	598.673	1792.99	598.672	3	11
218					2	99	SGPFFFISSDEDR	iTRAQ8plex@N-term		-0.0103525	1806.86	603.295	1806.87	603.298	3	12
219	10.1	tr|A0A1B6Q242|A0A1B6Q242_SORBI	Uncharacterized protein OS=Sorghum bicolor OX=4558 GN=SORBI_3003G085300 PE=3 SV=1	2	2	99	AIDINPGQLK	iTRAQ8plex@N-term; iTRAQ8plex(K)@10		-0.00297072	1676.01	559.676	1676.01	559.677	3	13
219					2	99	IDINPGQLK	iTRAQ8plex@N-term; iTRAQ8plex(K)@9	cleaved A-I@N-term	-0.0156566	1604.96	535.992	1604.97	535.998	3	9
220	7.595	tr|A0A1B6PHX9|A0A1B6PHX9_SORBI	Uncharacterized protein OS=Sorghum bicolor OX=4558 GN=SORBI_3007G150800 PE=4 SV=1	2	2	99	GLQILHSK	iTRAQ8plex@N-term; iTRAQ8plex(K)@8		-0.00245619	1502.94	501.986	1502.94	501.987	3	10
220					2	99	YATPAEAFNILVNDAK	iTRAQ8plex@N-term; Deamidated(N)@13; iTRAQ8plex(K)@16		-0.00446717	2345.27	782.763	2345.27	782.765	3	11
221	15.57	tr|A0A1B6QD45|A0A1B6QD45_SORBI	Uncharacterized protein OS=Sorghum bicolor OX=4558 GN=SORBI_3002G237000 PE=4 SV=1	5	2	99	AELLLFHAVPVHYSLGSLK	iTRAQ8plex@N-term; iTRAQ8plex(K)@19		-0.00341028	2701.57	676.401	2701.58	676.402	4	17
221					1.48149	99	TAAGSGAPAR	iTRAQ8plex@N-term		-0.00578335	1161.64	581.825	1161.64	581.828	2	16
221					0.218963	99	STAVDKDPLAVYVIN	iTRAQ8plex@N-term; iTRAQ8plex(K)@6	cleaved N-A@C-term; missed K-D@6	-0.000641514	2212.26	738.426	2212.26	738.426	3	13
221					0.0259491	99	AELLLFHAVPVHY	iTRAQ8plex@N-term; iTRAQ8plex(Y)@13	cleaved Y-S@C-term	0.004692	2116.23	530.066	2116.23	530.065	4	15
221					0.00305076	99	QGDVVTIR	iTRAQ8plex@N-term	cleaved N-Q@N-term	-0.00339574	1190.69	596.352	1190.69	596.354	2	10
222	6.571	tr|A0A1B6QQP5|A0A1B6QQP5_SORBI	Uncharacterized protein OS=Sorghum bicolor OX=4558 GN=SORBI_3001G515500 PE=4 SV=1	2	2	99	FGVTESTLLSLNK	iTRAQ8plex@N-term; Deamidated(N)@12; iTRAQ8plex(K)@13		-0.0110868	2017.14	673.389	2017.16	673.393	3	9
222					1.88606	99	GDDPPGIAAK	iTRAQ8plex@N-term; iTRAQ8plex(K)@10		-0.00102999	1547.88	516.966	1547.88	516.966	3	14
223	17.12	tr|C5Z8E7|C5Z8E7_SORBI	Uncharacterized protein OS=Sorghum bicolor OX=4558 GN=SORBI_3010G110800 PE=4 SV=1	2	2	99	VDYGQWVAGK	iTRAQ8plex@N-term; Deamidated(Q)@5; iTRAQ8plex(K)@10		0.00461036	1730.95	577.991	1730.95	577.989	3	11
223					1.88606	99	APVYHTGHDAVTLPR	iTRAQ8plex@N-term		0.00710126	1937.05	485.27	1937.04	485.268	4	13
224	13.21	tr|C5XIY2|C5XIY2_SORBI	Peroxidase OS=Sorghum bicolor OX=4558 GN=SORBI_3003G152200 PE=3 SV=1	2	2	99	MGNIEVLTGTQGEIR	iTRAQ8plex@N-term		-0.00322612	1921.02	641.348	1921.02	641.349	3	12
224					1.74473	99	DSVALSSSSASGSGK	iTRAQ8plex@N-term; iTRAQ8plex(K)@15		-0.00996629	1947.03	650.016	1947.04	650.02	3	10
225	11.67	tr|C5XGM0|C5XGM0_SORBI	Cysteine proteinase inhibitor OS=Sorghum bicolor OX=4558 GN=SORBI_3003G126800 PE=3 SV=1	2	2	99	EQVVAGTLHHLTLEAIEAGK	iTRAQ8plex@N-term; iTRAQ8plex(K)@20		0.0143791	2723.56	545.719	2723.54	545.716	5	11
225					1.85387	99	FAVDEHNK	iTRAQ8plex@N-term; iTRAQ8plex(K)@8		-0.00384878	1566.86	784.436	1566.86	784.438	2	10
226	3.618	tr|C5XL53|C5XL53_SORBI	Uncharacterized protein (Fragment) OS=Sorghum bicolor OX=4558 GN=SORBI_3003G024000 PE=4 SV=2	2	2	99	DASAVLLTK	iTRAQ8plex@N-term; iTRAQ8plex(K)@9		-0.00772738	1524.93	509.316	1524.93	509.319	3	10
226					1.79588	99	SSFGEVTTTFYQR	iTRAQ8plex@N-term		-0.00144546	1825.91	609.645	1825.92	609.646	3	11
227	4.624	tr|C5YBP8|C5YBP8_SORBI	Uncharacterized protein OS=Sorghum bicolor OX=4558 GN=SORBI_3006G009000 PE=4 SV=1	2	2	99	LFDAPPATVTVR	iTRAQ8plex@N-term		-0.0103846	1589.9	530.973	1589.91	530.977	3	8
227					1.65758	99	GADILEVTYAYK	iTRAQ8plex@N-term; iTRAQ8plex(K)@12		-0.0150696	1950.08	651.033	1950.09	651.038	3	8
229	5	tr|A0A1W0W0W5|A0A1W0W0W5_SORBI	Pectin acetylesterase OS=Sorghum bicolor OX=4558 GN=SORBI_3003G384700 PE=3 SV=1	2	2	99	QIDVLHGFR	iTRAQ8plex@N-term		-0.00579215	1387.78	463.601	1387.79	463.603	3	13
229					1.61979	99	IWDAVVDELMGK	iTRAQ8plex@N-term; Oxidation(M)@10; iTRAQ8plex(K)@12		-0.0100934	1999.08	667.368	1999.09	667.371	3	9
230	8.197	tr|C5XQ07|C5XQ07_SORBI	Uncharacterized protein OS=Sorghum bicolor OX=4558 GN=SORBI_3003G072300 PE=3 SV=2	2	2	99	VAYALSQGLK	iTRAQ8plex@N-term; iTRAQ8plex(K)@10		-0.00591001	1657	553.339	1657	553.341	3	11
230					1.11919	99	VATPAQAQEVHASLR	iTRAQ8plex@N-term		-0.0108488	1881.03	628.016	1881.04	628.02	3	9
231	14.47	tr|A0A194YL19|A0A194YL19_SORBI	Uncharacterized protein OS=Sorghum bicolor OX=4558 GN=SORBI_3010G236500 PE=4 SV=1	2	2	99	AFNISIEAALGVSK	iTRAQ8plex@N-term; iTRAQ8plex(K)@14		-0.0108876	2027.18	676.733	2027.19	676.737	3	13
231					1.56864	99	DAVQNDLK	iTRAQ8plex@N-term; iTRAQ8plex(K)@8		-0.000135093	1509.86	504.294	1509.86	504.294	3	11
232	5.23	tr|A0A1W0W1H5|A0A1W0W1H5_SORBI	Uncharacterized protein (Fragment) OS=Sorghum bicolor OX=4558 GN=SORBI_3003G440900 PE=3 SV=1	2	2	99	SDVFVPDSVLEDR	iTRAQ8plex@N-term		-0.00320543	1780.91	891.463	1780.92	891.465	2	8
232					1.40894	99	EVSQQGLELK	iTRAQ8plex@N-term; iTRAQ8plex(K)@10		-0.00406818	1738	580.342	1738.01	580.344	3	9
233	12.15	tr|C5YBA9|C5YBA9_SORBI	Uncharacterized protein OS=Sorghum bicolor OX=4558 GN=SORBI_3006G004300 PE=4 SV=1	2	2	99	VVAVAQATSNALALVNR	iTRAQ8plex@N-term; Deamidated(N)@10		-0.00598629	2001.15	668.056	2001.15	668.058	3	9
233					1.50864	99	AALVVGADR	iTRAQ8plex@N-term		-0.00361466	1174.69	588.354	1174.7	588.356	2	10
234	8.055	tr|C5XQP2|C5XQP2_SORBI	Uncharacterized protein OS=Sorghum bicolor OX=4558 GN=SORBI_3003G078400 PE=3 SV=1	3	2	99	TSVEVPAVSLR	iTRAQ8plex@N-term		-0.00484315	1460.85	487.956	1460.85	487.957	3	9
234					0.809668	99	AAAIQGPVVSGVGQGSGEYFSR	iTRAQ8plex@N-term	cleaved L-A@N-term	0.00626605	2440.27	814.431	2440.27	814.429	3	13
234					0.651695	95.98	FEGGGALR	iTRAQ8plex@N-term		-0.00792167	1109.61	555.81	1109.61	555.814	2	9
235	7.66	tr|C5XLV5|C5XLV5_SORBI	Uncharacterized protein OS=Sorghum bicolor OX=4558 GN=SORBI_3003G030700 PE=4 SV=1	2	2	99	TIFAAHGPR	iTRAQ8plex@N-term		-0.00807982	1272.72	425.246	1272.72	425.249	3	12
235					1.37675	99	SDWVLSVTPLLAIRPPDGVSPAEVVAK	iTRAQ8plex@N-term; iTRAQ8plex(K)@27		0.00851161	3423.97	856.999	3423.96	856.997	4	9
236	16.78	tr|C5WRH5|C5WRH5_SORBI	Nucleoside diphosphate kinase OS=Sorghum bicolor OX=4558 GN=SORBI_3001G295200 PE=3 SV=1	2	2	99	IIGATNPLASEPGTIR	iTRAQ8plex@N-term		-0.0030665	1913.09	638.703	1913.09	638.704	3	10
236					1.4437	99	GLIGEIISR	iTRAQ8plex@N-term		-0.0119983	1260.76	631.387	1260.77	631.393	2	9
237	9.701	tr|C5Z4N3|C5Z4N3_SORBI	Uncharacterized protein OS=Sorghum bicolor OX=4558 GN=SORBI_3010G168200 PE=4 SV=1	2	2	99	LSVETANAGPWLAVPAR	iTRAQ8plex@N-term		-0.00547659	2055.14	686.053	2055.14	686.055	3	17
237					1.42022	99	AAMEAEGFK	iTRAQ8plex@N-term; iTRAQ8plex(K)@9		-0.00122049	1560.84	521.288	1560.84	521.288	3	9
238	9.278	tr|C5X750|C5X750_SORBI	Uncharacterized protein OS=Sorghum bicolor OX=4558 GN=SORBI_3002G003800 PE=4 SV=1	2	1.82391	99	SYTGTSATVK	iTRAQ8plex@N-term; iTRAQ8plex(K)@10		0.00425658	1621.92	541.647	1621.91	541.645	3	12
238					1.56864	99	QGDTLSFK	iTRAQ8plex@N-term; iTRAQ8plex(K)@8		-0.00579465	1502.85	501.957	1502.86	501.959	3	9
239	3.938	tr|C5WWQ2|C5WWQ2_SORBI	Uncharacterized protein OS=Sorghum bicolor OX=4558 GN=SORBI_3001G342600 PE=4 SV=1	2	2	99	VPVSELVGK	iTRAQ8plex@N-term; iTRAQ8plex(K)@9		-0.0157915	1534.94	512.654	1534.95	512.659	3	9
239					1.34679	99	MPWLAVPFSDTEGR	iTRAQ8plex@N-term; Oxidation(M)@1		-0.0123672	1924.95	963.484	1924.97	963.49	2	10
240	14.18	tr|C5WVM2|C5WVM2_SORBI	Uncharacterized protein OS=Sorghum bicolor OX=4558 GN=SORBI_3001G330500 PE=4 SV=1	2	2	99	AALLAVK	iTRAQ8plex@N-term; iTRAQ8plex(K)@7		-0.0112361	1292.85	431.958	1292.86	431.962	3	8
240					1.31876	99	FDLGGVELPEAMDILEIDHNLVYGSIPAAAAAR	iTRAQ8plex@N-term		0.0172296	3770.97	943.749	3770.95	943.745	4	10
241	19.45	tr|C5Z471|C5Z471_SORBI	Peroxidase OS=Sorghum bicolor OX=4558 GN=SORBI_3010G161800 PE=3 SV=1	3	2	99	DAVNLLGGPTWTVYLGR	iTRAQ8plex@N-term		-0.00405811	2135.16	712.729	2135.17	712.73	3	13
241					0.756962	97.66	DMTALSGAHTVGQAR	iTRAQ8plex@N-term		-0.00306814	1817.93	606.985	1817.94	606.986	3	10
241					0.534617	98.75	TPEAFDNAYYQNLMAR	iTRAQ8plex@N-term; Oxidation(M)@14		0.0205918	2223.08	742.033	2223.06	742.026	3	10
242	3.838	tr|C5X733|C5X733_SORBI	Uncharacterized protein OS=Sorghum bicolor OX=4558 GN=SORBI_3002G002100 PE=4 SV=1	2	1.65758	99	AMLTYVAHLQK	iTRAQ8plex@N-term; iTRAQ8plex(K)@11		-0.0123019	1882.08	471.528	1882.1	471.531	4	6
242					1.61979	99	LDPQSAK	iTRAQ8plex@N-term; iTRAQ8plex(K)@7		-0.00266841	1365.8	456.276	1365.81	456.277	3	9
243	16.07	tr|C5Y7Z1|C5Y7Z1_SORBI; tr|C5Y7Y7|C5Y7Y7_SORBI	Uncharacterized protein OS=Sorghum bicolor OX=4558 GN=SORBI_3005G215900 PE=4 SV=1; Uncharacterized protein OS=Sorghum bicolor OX=4558 GN=SORBI_3005G215500 PE=4 SV=1	7	2	99	VGAGIRPGGGHGPVVTYR	iTRAQ8plex@N-term		0.011553	2053.16	685.394	2053.15	685.39	3	23
243					1.19382	99	PGGGHGPVVTYR	iTRAQ8plex@N-term	cleaved R-P@N-term	0.00291606	1499.82	500.947	1499.82	500.946	3	16
243					0.0043648	99	VGAGIRPGG	iTRAQ8plex@N-term	cleaved G-G@C-term	-0.00249551	1086.64	544.329	1086.65	544.33	2	11
243					0.00261361	98.98	GGHGPVVTYR	iTRAQ8plex@N-term	cleaved G-G@N-term	0.00301115	1345.74	449.589	1345.74	449.588	3	10
243					0.00217692	98.78	GHGPVVTYR	iTRAQ8plex@N-term	cleaved G-G@N-term	0.00259378	1288.72	430.581	1288.72	430.58	3	9
243					0.00130485	99	GAGIRPGGGHGPVVTYR	No iTRAQ8plex@N-term	cleaved V-G@N-term	0.00261636	1649.88	550.966	1649.88	550.966	3	14
243					0.000869447	99	VGAGIRPGGG	iTRAQ8plex@N-term	cleaved G-H@C-term	0.00169038	1143.67	572.841	1143.67	572.841	2	10
244	2.712	tr|A0A1Z5RC44|A0A1Z5RC44_SORBI	Uncharacterized protein OS=Sorghum bicolor OX=4558 GN=SORBI_3007G213300 PE=4 SV=1	2	2	99	ISSPVSDYYLVR	iTRAQ8plex@N-term		-0.0030284	1701.92	568.314	1701.92	568.315	3	10
244					1.23657	99	TLSGAAPLVIAK	iTRAQ8plex@N-term; iTRAQ8plex(K)@12		-0.0108213	1748.09	583.704	1748.1	583.708	3	10
245	5.244	tr|A0A1W0W1V5|A0A1W0W1V5_SORBI	Uncharacterized protein OS=Sorghum bicolor OX=4558 GN=SORBI_3002G016400 PE=4 SV=1	2	2	99	AAGGFGALNVYQR	iTRAQ8plex@N-term	cleaved R-P@C-term	-0.00396736	1626.87	543.299	1626.88	543.3	3	11
245					1.16749	99	DQIGTFFYFPSLALHR	iTRAQ8plex@N-term		0.00528525	2215.18	739.4	2215.17	739.398	3	10
246	12.2	tr|A0A1Z5S8P9|A0A1Z5S8P9_SORBI	Cysteine proteinase inhibitor OS=Sorghum bicolor OX=4558 GN=SORBI_3001G324700 PE=3 SV=1	2	2	99	FGEVTSGEQQVVSGMNYR	iTRAQ8plex@N-term; Oxidation(M)@15		0.00819235	2307.12	770.047	2307.11	770.044	3	15
246					1.07058	98.75	VANDGLR	iTRAQ8plex@N-term		-0.00509222	1047.59	524.804	1047.6	524.806	2	9
247	9.231	tr|A0A1Z5RDF6|A0A1Z5RDF6_SORBI	Uncharacterized protein OS=Sorghum bicolor OX=4558 GN=SORBI_3006G119700 PE=4 SV=1	2	1.88606	99	VTFYNQEDSVTNQLR	iTRAQ8plex@N-term		0.0007742	2117.07	706.697	2117.07	706.697	3	11
247					0.628932	99	VFTAADLMK	iTRAQ8plex@N-term; Oxidation(M)@8; iTRAQ8plex(K)@9		-0.000429282	1618.92	540.648	1618.92	540.648	3	10
248	13.35	tr|C5YY92|C5YY92_SORBI	Peroxidase OS=Sorghum bicolor OX=4558 GN=SORBI_3009G144600 PE=3 SV=1	2	2	99	NFAASMIK	iTRAQ8plex@N-term; iTRAQ8plex(K)@8		-0.0147037	1488.84	497.288	1488.86	497.293	3	8
248					0.966576	98.57	NLPNFFDPLSVLQEK	iTRAQ8plex@N-term; iTRAQ8plex(K)@15		-0.0132316	2368.31	790.445	2368.33	790.449	3	6
249	13.83	tr|C5WSG0|C5WSG0_SORBI	Uncharacterized protein OS=Sorghum bicolor OX=4558 GN=SORBI_3001G301600 PE=3 SV=1	3	2	99	NIIPANYVADVDYR	iTRAQ8plex@N-term		0.00132221	1926.02	643.013	1926.02	643.012	3	10
249					0.906578	97.93	SYVQYTN	iTRAQ8plex@N-term		0.000391815	1177.59	589.804	1177.59	589.803	2	7
249					0.0195421	97.11	HAGIIDMQFR	iTRAQ8plex@N-term; Dioxidation(M)@7		0.00894207	1522.8	508.606	1522.79	508.603	3	8
250	8.178	tr|C5X578|C5X578_SORBI	Uncharacterized protein OS=Sorghum bicolor OX=4558 GN=SORBI_3002G128000 PE=4 SV=1	2	2	99	TLVFILAGQSNMSGR	iTRAQ8plex@N-term		-0.0094764	1897.03	633.351	1897.04	633.354	3	11
250					0.931814	98.35	EDAELYR	iTRAQ8plex@N-term		-0.000820697	1198.61	600.314	1198.61	600.314	2	7
252	4.783	tr|C5XQD5|C5XQD5_SORBI	Uncharacterized protein OS=Sorghum bicolor OX=4558 GN=SORBI_3003G214900 PE=4 SV=1	2	2	99	SALLAFLTATPHER	iTRAQ8plex@N-term		-0.0172232	1830.01	611.012	1830.03	611.018	3	11
252					0.841638	98.04	ALFLQQNLLSGPIPSGIQR	iTRAQ8plex@N-term		-0.0182118	2355.34	786.121	2355.36	786.127	3	8
253	19.33	tr|A0A1Z5R5E6|A0A1Z5R5E6_SORBI	Non-specific lipid-transfer protein OS=Sorghum bicolor OX=4558 GN=SORBI_3008G030900 PE=3 SV=1	3	2	99	GISGLNAGNAASIPSK	iTRAQ8plex@N-term; Deamidated(N)@6; iTRAQ8plex(K)@16		-0.00985896	2065.15	689.392	2065.16	689.395	3	7
253					0.782516	97.45	SLNSAAR	iTRAQ8plex@N-term		-0.00824099	1021.57	511.794	1021.58	511.798	2	12
253					0.0390538	99	GISGLNAGN	iTRAQ8plex@N-term	cleaved N-A@C-term	-0.00408113	1105.6	553.807	1105.6	553.809	2	10
254	9.774	tr|C5YBE8|C5YBE8_SORBI	Uncharacterized protein OS=Sorghum bicolor OX=4558 GN=SORBI_3006G132300 PE=4 SV=1	2	2	99	DIGFDGLR	iTRAQ8plex@N-term		-0.00568969	1195.64	598.83	1195.65	598.832	2	9
254					0.785156	97.78	VAQDAVVAFK	iTRAQ8plex@N-term; iTRAQ8plex(K)@10		-0.00975512	1654.98	552.666	1654.99	552.67	3	11
255	8.225	tr|C5Y4W3|C5Y4W3_SORBI	Uncharacterized protein OS=Sorghum bicolor OX=4558 GN=SORBI_3005G160700 PE=4 SV=1	2	2	99	EVTAGVAAVK	iTRAQ8plex@N-term; iTRAQ8plex(K)@10		-0.00594934	1551.94	518.32	1551.94	518.322	3	11
255					0.777284	97.47	VAADVAAAR	iTRAQ8plex@N-term		-0.00770761	1146.66	574.337	1146.67	574.34	2	9
256	27.22	tr|A0A1B6PJ93|A0A1B6PJ93_SORBI	Uncharacterized protein OS=Sorghum bicolor OX=4558 GN=SORBI_3007G227300 PE=4 SV=1	4	2	99	TFAAGDQLVFNFATGAHDVVVVDK	iTRAQ8plex@N-term; Deamidated(N)@11; iTRAQ8plex(K)@24		0.0153105	3129.68	783.426	3129.66	783.422	4	11
256					0.600326	99	ATFTVGDSSGWTLGNVNYDNWASGK	iTRAQ8plex@N-term; iTRAQ8plex(K)@25	cleaved A-A@N-term	0.0121364	3254.62	814.663	3254.61	814.66	4	19
256					0.136083	99	TFAAGDQLVFN	iTRAQ8plex@N-term	cleaved N-F@C-term	-0.00152873	1485.78	743.895	1485.78	743.896	2	9
256					0.0291884	99	FATGAHDVVVVDK	iTRAQ8plex@N-term; iTRAQ8plex(K)@13	cleaved N-F@N-term	0.00320916	1965.12	656.047	1965.11	656.045	3	10
257	6.371	tr|C5XKY2|C5XKY2_SORBI	Uncharacterized protein OS=Sorghum bicolor OX=4558 GN=SORBI_3003G308300 PE=4 SV=1	2	2	99	LDHFSFPGVADEDEAAAFFQQR	iTRAQ8plex@N-term		0.0122051	2800.35	701.095	2800.34	701.092	4	14
257					0.756962	99	YYGESMPFGSK	iTRAQ8plex@N-term; Oxidation(M)@6; iTRAQ8plex(K)@11		0.00547536	1888.95	630.659	1888.95	630.657	3	10
258	12.66	tr|C5YBF3|C5YBF3_SORBI	Uncharacterized protein OS=Sorghum bicolor OX=4558 GN=SORBI_3006G132900 PE=4 SV=1	2	2	99	GVLDFTATADQTR	iTRAQ8plex@N-term		0.000256583	1697.89	849.952	1697.89	849.952	2	11
258					0.675717	97.37	TLPTPQSSK	iTRAQ8plex@N-term; iTRAQ8plex(K)@9		-0.0087995	1565.91	522.979	1565.92	522.982	3	8
259	6.126	tr|A0A1B6Q6G6|A0A1B6Q6G6_SORBI	Uncharacterized protein OS=Sorghum bicolor OX=4558 GN=SORBI_3003G314800 PE=3 SV=1	2	2	99	NQGQEITILGDLVLK	iTRAQ8plex@N-term; iTRAQ8plex(K)@15		0.00703787	2248.33	750.451	2248.33	750.449	3	17
259					0.320572	97.85	IFVYDLANMR	iTRAQ8plex@N-term; Oxidation(M)@9		9.19546e-05	1560.83	521.283	1560.83	521.283	3	9
259					0.0963675	95.15	LGNPAK	iTRAQ8plex@N-term; iTRAQ8plex(K)@6		-0.00713453	1206.75	403.256	1206.75	403.259	3	6
260	3.525	tr|A0A1B6PEC9|A0A1B6PEC9_SORBI	Uncharacterized protein OS=Sorghum bicolor OX=4558 GN=SORBI_3008G178800 PE=3 SV=1	2	2	99	GTQTLGLVTSAGFPAGK	iTRAQ8plex@N-term; iTRAQ8plex(K)@17		-0.00594146	2212.26	738.428	2212.27	738.43	3	11
260					0.61261	96.7	VIQIDEAALR	iTRAQ8plex@N-term		-0.0170649	1430.82	477.948	1430.84	477.954	3	9
261	5.725	tr|A0A1W0W287|A0A1W0W287_SORBI	Uncharacterized protein OS=Sorghum bicolor OX=4558 GN=SORBI_3002G050100 PE=4 SV=1	2	2	99	TLAVTLPR	iTRAQ8plex@N-term		-0.00740263	1173.73	587.873	1173.74	587.877	2	10
261					0.580044	96.19	SLGALTK	iTRAQ8plex@N-term; iTRAQ8plex(K)@7		-0.00339738	1296.82	433.28	1296.82	433.281	3	8
262	39.73	tr|C5YYF4|C5YYF4_SORBI	Uncharacterized protein OS=Sorghum bicolor OX=4558 GN=SORBI_3009G009800 PE=4 SV=1	2	2	99	IFVDTVAETPR	iTRAQ8plex@N-term		-0.00675481	1550.85	517.959	1550.86	517.961	3	14
262					0.536107	97.56	DKPDADIFVLPVGSPVTR	iTRAQ8plex@N-term; iTRAQ8plex(K)@2		-0.0211302	2533.42	845.479	2533.44	845.486	3	8
264	16.95	tr|A0A1W0W2G8|A0A1W0W2G8_SORBI	Thioredoxin OS=Sorghum bicolor OX=4558 GN=SORBI_3002G057900 PE=3 SV=1	2	1.85387	99	AIAPLFVEHAK	iTRAQ8plex@N-term; iTRAQ8plex(K)@11		-0.00894	1803.08	602.033	1803.09	602.036	3	10
264					0.209715	96.72	AEFDAQMAK	iTRAQ8plex@N-term; Oxidation(M)@7; iTRAQ8plex(K)@9		0.000555983	1633.86	545.627	1633.86	545.627	3	8
266	3.093	tr|C5WP98|C5WP98_SORBI	Uncharacterized protein OS=Sorghum bicolor OX=4558 GN=SORBI_3001G414000 PE=4 SV=1	2	2	99	YTGLSTLALETVHR	iTRAQ8plex@N-term		-0.0387507	1864	622.34	1864.04	622.353	3	10
266					0.372634	96.65	DFVLSAK	iTRAQ8plex@N-term; iTRAQ8plex(K)@7		-0.0129243	1386.82	463.281	1386.83	463.285	3	6
268	7.547	tr|C5X4M5|C5X4M5_SORBI	Uncharacterized protein OS=Sorghum bicolor OX=4558 GN=SORBI_3002G255000 PE=4 SV=1	2	2	99	GAQALLAFK	iTRAQ8plex@N-term; iTRAQ8plex(K)@9		-0.00333108	1525.94	509.654	1525.94	509.655	3	10
268					0.280669	99	TGSLSVAFVAK	iTRAQ8plex@N-term; iTRAQ8plex(K)@11	cleaved K-P@C-term	-0.0136067	1687	563.34	1687.01	563.345	3	11
273	14.2	tr|C5WPH2|C5WPH2_SORBI	Uncharacterized protein OS=Sorghum bicolor OX=4558 GN=SORBI_3001G130400 PE=4 SV=1	2	2	99	LSEGAISDLSGVQAK	iTRAQ8plex@N-term; iTRAQ8plex(K)@15		-0.0192449	2082.16	695.06	2082.18	695.067	3	8
273					0.00877392	99	GAANDLLPK	iTRAQ8plex@N-term; iTRAQ8plex(K)@9	cleaved N-G@N-term	-0.00980896	1505.89	502.972	1505.9	502.975	3	8
275	7.066	tr|C5XP10|C5XP10_SORBI	Carboxypeptidase OS=Sorghum bicolor OX=4558 GN=SORBI_3003G345700 PE=3 SV=1	2	2	99	IWVFSGDTDAVVPVTATR	iTRAQ8plex@N-term		-0.0104857	2237.19	746.737	2237.2	746.741	3	10
275					0.257275	99	SMLPIYQELIAAGIK	iTRAQ8plex@N-term; Oxidation(M)@2; iTRAQ8plex(K)@15		-0.0244035	2270.29	757.771	2270.32	757.78	3	9
276	3.286	tr|A0A1Z5S3X9|A0A1Z5S3X9_SORBI	Uncharacterized protein OS=Sorghum bicolor OX=4558 GN=SORBI_3001G020500 PE=4 SV=1	2	1.95861	99	LDADGNFR	iTRAQ8plex@N-term		0.00447619	1210.63	606.322	1210.62	606.32	2	11
276					0.29243	99	VSNFVSGYQSAALPSTSFVK	iTRAQ8plex@N-term; iTRAQ8plex(K)@20	cleaved K-P@C-term	0.0228296	2696.49	899.836	2696.46	899.828	3	10
279	7.524	tr|A0A1B6QEM0|A0A1B6QEM0_SORBI	Xyloglucan endotransglucosylase/hydrolase OS=Sorghum bicolor OX=4558 GN=SORBI_3002G324100 PE=3 SV=1	3	0.896196	98.67	HIVFFVDK	iTRAQ8plex@N-term; iTRAQ8plex(K)@8		-0.00577003	1611.95	538.325	1611.96	538.327	3	9
279					0.661543	97.51	APFVSSYR	iTRAQ8plex@N-term		-0.00347829	1229.67	615.841	1229.67	615.843	2	8
279					0.609065	97.06	TGVGFQTK	iTRAQ8plex@N-term; iTRAQ8plex(K)@8		-0.0133865	1444.84	482.619	1444.85	482.624	3	8
281	24.11	tr|C5WQD8|C5WQD8_SORBI	Uncharacterized protein OS=Sorghum bicolor OX=4558 GN=SORBI_3001G145600 PE=4 SV=1	3	2	99	VGSEPITLAEYSLAGTGGDQFDISLVHGFNAPMSFLPSGGGGGASR	iTRAQ8plex@N-term		0.0135048	4827.39	1207.86	4827.38	1207.85	4	17
281					0.0731433	99	GTGGDQFDISLVHGFNAPMSFLPSGGGGGASR	iTRAQ8plex@N-term	cleaved A-G@N-term	-0.00203995	3396.64	850.168	3396.65	850.169	4	13
281					0.0710923	99	VSIVVTNK	iTRAQ8plex@N-term; iTRAQ8plex(K)@8	cleaved A-V@N-term	-0.00363431	1466.92	734.47	1466.93	734.471	2	11
286	10.4	tr|C5Y1M2|C5Y1M2_SORBI	Uncharacterized protein OS=Sorghum bicolor OX=4558 GN=SORBI_3005G097400 PE=4 SV=1	2	2	99	VFLIGDSSGGNLVHLVAAR	iTRAQ8plex@N-term		0.00419678	2228.26	743.761	2228.26	743.76	3	12
286					0.0872467	95.15	LTPPGGEAITAIVPPYSEPR	iTRAQ8plex@N-term		-0.0408536	2368.25	790.425	2368.29	790.439	3	8
287	6.436	tr|C5XEB7|C5XEB7_SORBI	Uncharacterized protein OS=Sorghum bicolor OX=4558 GN=SORBI_3003G226000 PE=3 SV=1	2	2	99	VTLQVDGTLVAPSGYTSR	iTRAQ8plex@N-term		-0.00919998	2167.17	723.397	2167.18	723.4	3	11
287					0.0942041	98.03	ASGEVEPP	iTRAQ8plex@N-term	cleaved P-S@C-term	0.00145397	1088.57	545.291	1088.57	545.29	2	7
299	6.789	tr|A0A1Z5S810|A0A1Z5S810_SORBI	Uncharacterized protein (Fragment) OS=Sorghum bicolor OX=4558 GN=SORBI_3001G267600 PE=4 SV=1	2	2	99	AVPAPSGWSGR	iTRAQ8plex@N-term		0.000846259	1387.75	463.591	1387.75	463.591	3	10
299					0.0177288	97.55	ALAPGESR	iTRAQ8plex@N-term	cleaved F-A@N-term	0.00384928	1103.63	552.821	1103.62	552.819	2	9
305	16	tr|A0A1Z5S985|A0A1Z5S985_SORBI	Uncharacterized protein OS=Sorghum bicolor OX=4558 GN=SORBI_3001G353501 PE=4 SV=1	2	2	99	DLGIPIDMK	iTRAQ8plex@N-term; Oxidation(M)@8; iTRAQ8plex(K)@9		-0.00241019	1624.93	542.65	1624.93	542.651	3	12
305					0.000869447	99	TAVASPAIVGCLCSLAGNK	iTRAQ8plex@N-term; Carbamidomethyl(C)@11; No Carbamidomethyl(C)@13; iTRAQ8plex(K)@19		-0.0495576	2439.29	610.831	2439.34	610.843	4	14
322	32.21	tr|C5X1U2|C5X1U2_SORBI; tr|A0A1B6QGF6|A0A1B6QGF6_SORBI	Uncharacterized protein OS=Sorghum bicolor OX=4558 GN=SORBI_3001G390300 PE=4 SV=1; Uncharacterized protein OS=Sorghum bicolor OX=4558 GN=SORBI_3002G424350 PE=4 SV=2	2	2	99	EADVDGDGQINYEEFVK	iTRAQ8plex@N-term; iTRAQ8plex(K)@17		0.006578	2535.27	846.096	2535.26	846.094	3	11
322					0.000869447	99	VFDKDQNGFISAAELR	iTRAQ8plex@N-term; No iTRAQ8plex(K)@4; Deamidated(N)@7	missed K-D@4	0.0059763	2114.1	705.708	2114.09	705.706	3	10
374	5.112	tr|A0A194YMI7|A0A194YMI7_SORBI	Uncharacterized protein OS=Sorghum bicolor OX=4558 GN=SORBI_3004G036800 PE=3 SV=1	2	1.3098	99	AGLGNQVK	iTRAQ8plex@N-term; iTRAQ8plex(K)@8		-0.00931349	1393.84	465.621	1393.85	465.624	3	8
374					0.422508	95.22	NIQGALIK	iTRAQ8plex@N-term; iTRAQ8plex(K)@8		-0.0116523	1463.92	488.98	1463.93	488.983	3	7
386	9.534	P02533	SWISS-PROT:P02533 Tax_Id=9606 Gene_Symbol=KRT14 Keratin, type I cytoskeletal 14	2	0.89279	98.7	APSTYGGGLSVSSSR	iTRAQ8plex@N-term		0.00230344	1728.9	577.306	1728.89	577.306	3	10
386					0.365523	96.45	DYSPYFK	iTRAQ8plex@N-term; iTRAQ8plex(K)@7		0.00337986	1526.83	509.949	1526.82	509.948	3	7
398	9.619	tr|C5X216|C5X216_SORBI	Uncharacterized protein OS=Sorghum bicolor OX=4558 GN=SORBI_3002G090400 PE=3 SV=1	2	0.528708	96.47	NSAGLAFGSEMSGGISDVR	iTRAQ8plex@N-term		0.00456086	2158.07	720.363	2158.06	720.362	3	9
398					0.380907	98.56	IVNSVHGIR	iTRAQ8plex@N-term; Deamidated(N)@3		-0.00575393	1298.76	433.926	1298.76	433.928	3	10
	Total number of proteins identified = 265 (excluding keratin and trypsin)

## Sheet: Sheet2
Supplementary Table S3: Details of the 100-heat stress responsive ICSB338 sorghum secreted proteins.
Prot. # = protein number. Ratio = the average fold-change (n = 4) in response to heat stress relative to the control. A negative value indicates down-regulation
SD=Standard deviation of the fold-changes (n = 4). P-value= Probability value obtained from a Student’s t-test comparing the fold changes between the heat stress treatment and the control (n = 4).
Prot. #	Accession	Protein Name	Ratio	SD	p-value
137	C5XHX2	Uncharacterized protein OS=Sorghum bicolor OX=4558 GN=SORBI_3003G427700 PE=3 SV=1	2.851	0.432927	0.000484969
11	A0A1B6QCB0	Alpha-amylase OS=Sorghum bicolor OX=4558 GN=SORBI_3002G190500 PE=3 SV=1	2.84095	0.224462	4.89491e-05
49	C5XHP7	Uncharacterized protein OS=Sorghum bicolor OX=4558 GN=SORBI_3003G419300 PE=4 SV=1	2.73721	0.203485	3.76613e-05
101	C5Y2R8	Uncharacterized protein OS=Sorghum bicolor OX=4558 GN=SORBI_3005G126200 PE=4 SV=1	2.48304	0.366363	0.000626246
127	C5Z8T4	Xyloglucan endotransglucosylase/hydrolase OS=Sorghum bicolor OX=4558 GN=SORBI_3010G246600 PE=3 SV=1	2.46521	0.304322	0.000468576
36	C5XB39	Uncharacterized protein OS=Sorghum bicolor OX=4558 GN=SORBI_3002G055700 PE=4 SV=1	2.41246	0.200578	0.000380466
58	C5YVR0	Superoxide dismutase OS=Sorghum bicolor OX=4558 GN=SORBI_3009G093200 PE=3 SV=1	2.35461	0.380717	0.000883083
273	C5WPH2	Uncharacterized protein OS=Sorghum bicolor OX=4558 GN=SORBI_3001G130400 PE=4 SV=1	2.33836	0.353301	0.000668717
250	C5X578	Uncharacterized protein OS=Sorghum bicolor OX=4558 GN=SORBI_3002G128000 PE=4 SV=1	2.30513	0.325594	0.0131562
74	C5WVG9	Cysteine proteinase inhibitor OS=Sorghum bicolor OX=4558 GN=SORBI_3001G324800 PE=3 SV=1	2.18861	0.172277	8.32946e-05
47	C5XHP9	Uncharacterized protein OS=Sorghum bicolor OX=4558 GN=SORBI_3003G419500 PE=4 SV=1	2.17658	0.127276	5.94037e-05
154	C5XJT8	Uncharacterized protein OS=Sorghum bicolor OX=4558 GN=SORBI_3003G156400 PE=3 SV=1	2.17366	0.288938	0.000444753
225	C5XGM0	Cysteine proteinase inhibitor OS=Sorghum bicolor OX=4558 GN=SORBI_3003G126800 PE=3 SV=1	2.16278	0.424596	0.00939218
166	C5YD83	Uncharacterized protein OS=Sorghum bicolor OX=4558 GN=SORBI_3006G031200 PE=4 SV=1	2.08976	0.449843	0.00725267
60	C5XHF1	Uncharacterized protein OS=Sorghum bicolor OX=4558 GN=SORBI_3003G136200 PE=3 SV=1	2.0758	0.241284	0.000237708
50	C5X040	Peroxidase OS=Sorghum bicolor OX=4558 GN=SORBI_3001G080300 PE=3 SV=1	2.05949	0.266336	0.000517835
113	A0A1B6Q537	Uncharacterized protein OS=Sorghum bicolor OX=4558 GN=SORBI_3003G244600 PE=3 SV=1	2.02062	0.466207	0.00586078
73	C5Y7T1	Uncharacterized protein OS=Sorghum bicolor OX=4558 GN=SORBI_3005G086000 PE=3 SV=1	1.97733	0.173002	0.000605161
43	C5YBE9	Uncharacterized protein OS=Sorghum bicolor OX=4558 GN=SORBI_3006G132400 PE=4 SV=1	1.8617	0.183732	0.00042094
88	A0A1W0W2E3	Uncharacterized protein OS=Sorghum bicolor OX=4558 GN=SORBI_3002G050900 PE=4 SV=1	1.84502	0.172085	0.000403518
12	A0A1B6QI05	Uncharacterized protein OS=Sorghum bicolor OX=4558 GN=SORBI_3001G089100 PE=4 SV=1	1.83589	0.0765808	0.00031023
30	C5XIK1	Uncharacterized protein OS=Sorghum bicolor OX=4558 GN=SORBI_3003G432700 PE=4 SV=1	1.83052	0.160525	0.000239026
65	C5Z6U2	Uncharacterized protein OS=Sorghum bicolor OX=4558 GN=SORBI_3010G210000 PE=4 SV=1	1.7964	0.183831	0.00106252
211	C5Z861	Uncharacterized protein OS=Sorghum bicolor OX=4558 GN=SORBI_3010G231900 PE=4 SV=1	1.79153	0.269754	0.00940083
18	C5XB38	Uncharacterized protein OS=Sorghum bicolor OX=4558 GN=SORBI_3002G055600 PE=4 SV=1	1.72867	0.176863	0.0026984
214	C5YU74	Uncharacterized protein OS=Sorghum bicolor OX=4558 GN=SORBI_3009G068000 PE=4 SV=1	1.7269	0.211191	0.00588948
126	C5XN52	Uncharacterized protein OS=Sorghum bicolor OX=4558 GN=SORBI_3003G331700 PE=4 SV=1	1.71128	0.270274	0.0049154
157	C5Y5U9	Uncharacterized protein OS=Sorghum bicolor OX=4558 GN=SORBI_3005G177500 PE=4 SV=1	1.69801	0.184162	0.00141054
86	C5Z6U1	Uncharacterized protein OS=Sorghum bicolor OX=4558 GN=SORBI_3010G209900 PE=4 SV=1	1.67202	0.0790141	0.000441172
64	C5Z0N9	Peroxidase OS=Sorghum bicolor OX=4558 GN=SORBI_3009G055300 PE=3 SV=1	1.66561	0.0554109	0.000390039
163	A0A1B6PNV2	Uncharacterized protein OS=Sorghum bicolor OX=4558 GN=SORBI_3006G255600 PE=3 SV=1	1.6629	0.321692	0.0072148
148	A0A1Z5R3E0	Uncharacterized protein OS=Sorghum bicolor OX=4558 GN=SORBI_3009G130100 PE=4 SV=1	1.62135	0.111119	0.00156297
192	C5XIY9	Dihydrolipoyl dehydrogenase OS=Sorghum bicolor OX=4558 GN=SORBI_3003G152900 PE=3 SV=1	1.60779	0.222187	0.00955111
150	A0A1B6PQR2	Protein disulfide-isomerase OS=Sorghum bicolor OX=4558 GN=SORBI_3005G074400 PE=3 SV=1	1.60511	0.205149	0.00411668
53	C5YQU5	Uncharacterized protein OS=Sorghum bicolor OX=4558 GN=SORBI_3008G146700 PE=3 SV=1	1.60035	0.16306	0.00365993
233	C5YBA9	Uncharacterized protein OS=Sorghum bicolor OX=4558 GN=SORBI_3006G004300 PE=4 SV=1	1.58713	0.270882	0.00692427
140	A0A1B6QEG2	Uncharacterized protein OS=Sorghum bicolor OX=4558 GN=SORBI_3002G315800 PE=3 SV=1	1.55647	0.223411	0.0122655
174	C5YCI1	Uncharacterized protein OS=Sorghum bicolor OX=4558 GN=SORBI_3006G154300 PE=4 SV=1	1.50797	0.359649	0.0493164
141	C5WN51	Uncharacterized protein OS=Sorghum bicolor OX=4558 GN=SORBI_3001G119000 PE=4 SV=1	1.48154	0.0960267	0.00116833
25	C5WXD7	Uncharacterized protein OS=Sorghum bicolor OX=4558 GN=SORBI_3001G209300 PE=4 SV=1	1.46385	0.217815	0.00995878
71	C5X4N0	Uncharacterized protein OS=Sorghum bicolor OX=4558 GN=SORBI_3002G255600 PE=3 SV=1	1.45979	0.0975175	0.00292384
177	C5YNA1	Uncharacterized protein OS=Sorghum bicolor OX=4558 GN=SORBI_3007G172100 PE=3 SV=1	1.45345	0.187829	0.0115063
203	C5Z0N8	Peroxidase OS=Sorghum bicolor OX=4558 GN=SORBI_3009G055100 PE=3 SV=1	1.443	0.18443	0.00941165
182	C5X5T3	Uncharacterized protein OS=Sorghum bicolor OX=4558 GN=SORBI_3002G130700 PE=3 SV=1	1.43692	0.251928	0.0216623
81	C5YB25	Peroxidase OS=Sorghum bicolor OX=4558 GN=SORBI_3006G277600 PE=3 SV=1	1.43684	0.11798	0.00393617
4	C5Z484	Uncharacterized protein OS=Sorghum bicolor OX=4558 GN=SORBI_3010G163000 PE=3 SV=1	1.43617	0.168976	0.0048871
44	C5XCE2	Uncharacterized protein OS=Sorghum bicolor OX=4558 GN=SORBI_3002G351400 PE=4 SV=1	1.43279	0.0921933	0.0243365
63	C5YYX0	Beta-hexosaminidase OS=Sorghum bicolor OX=4558 GN=SORBI_3009G017500 PE=3 SV=1	1.39196	0.121608	0.0153013
76	C5XIY1	Peroxidase OS=Sorghum bicolor OX=4558 GN=SORBI_3003G152100 PE=3 SV=1	1.38298	0.134913	0.0214925
80	C5WU08	Uncharacterized protein OS=Sorghum bicolor OX=4558 GN=SORBI_3001G025400 PE=4 SV=1	1.37064	0.127116	0.00314565
69	A0A1W0W7I8	Peroxidase OS=Sorghum bicolor OX=4558 GN=SORBI_3002G391900 PE=3 SV=1	1.34172	0.0727019	0.00825978
85	C5Y2P0	Uncharacterized protein OS=Sorghum bicolor OX=4558 GN=SORBI_3005G122300 PE=4 SV=1	1.33562	0.114289	0.00658532
198	C5YH35	Uncharacterized protein OS=Sorghum bicolor OX=4558 GN=SORBI_3007G177500 PE=4 SV=1	1.31446	0.17023	0.0333982
51	C5Y675	Uncharacterized protein OS=Sorghum bicolor OX=4558 GN=SORBI_3005G064200 PE=3 SV=2	1.31056	0.112281	0.0167154
94	C5XX83	Uncharacterized protein OS=Sorghum bicolor OX=4558 GN=SORBI_3004G208700 PE=4 SV=1	1.30473	0.0541634	0.000390873
2	C5Y397	Alpha-mannosidase OS=Sorghum bicolor OX=4558 GN=SORBI_3005G132400 PE=3 SV=1	1.29648	0.0741272	0.0076492
56	A0A1B6QJE8	Uncharacterized protein OS=Sorghum bicolor OX=4558 GN=SORBI_3001G170700 PE=4 SV=2	1.19253	0.0437339	0.00130359
45	C5Z483	Uncharacterized protein OS=Sorghum bicolor OX=4558 GN=SORBI_3010G162900 PE=3 SV=1	1.18007	0.0921365	0.0150524
93	C5X1L1	Uncharacterized protein OS=Sorghum bicolor OX=4558 GN=SORBI_3001G247900 PE=3 SV=1	1.17874	0.0841486	0.0417492
10	A0A1B6PLA9	Uncharacterized protein OS=Sorghum bicolor OX=4558 GN=SORBI_3006G104300 PE=4 SV=1	1.17426	0.0230817	0.00575362
35	A0A1B6QEI0	Uncharacterized protein OS=Sorghum bicolor OX=4558 GN=SORBI_3002G317600 PE=4 SV=1	1.16937	0.0797763	0.00876517
57	C5WNY4	Uncharacterized protein OS=Sorghum bicolor OX=4558 GN=SORBI_3001G129700 PE=3 SV=1	-1.14747	0.0534089	0.00603862
70	C5XYY5	Peroxidase OS=Sorghum bicolor OX=4558 GN=SORBI_3004G105100 PE=3 SV=1	-1.16958	0.0364345	0.0167722
144	C5XRC3	Uncharacterized protein OS=Sorghum bicolor OX=4558 GN=SORBI_3003G374100 PE=3 SV=1	-1.21539	0.0151033	0.0197305
17	A0A1B6PKE9	Uncharacterized protein OS=Sorghum bicolor OX=4558 GN=SORBI_3006G056300 PE=3 SV=1	-1.2277	0.103535	0.0388007
245	A0A1W0W1V5	Uncharacterized protein OS=Sorghum bicolor OX=4558 GN=SORBI_3002G016400 PE=4 SV=1	-1.23517	0.0802618	0.0253639
39	C5Z469	Peroxidase OS=Sorghum bicolor OX=4558 GN=SORBI_3010G161600 PE=3 SV=1	-1.27564	0.0787223	0.0176114
117	C5XDR4	Uncharacterized protein OS=Sorghum bicolor OX=4558 GN=SORBI_3002G217200 PE=3 SV=1	-1.2826	0.0682305	0.0174925
16	C5WXC7	Alpha-galactosidase OS=Sorghum bicolor OX=4558 GN=SORBI_3001G208100 PE=3 SV=1	-1.28622	0.0593018	0.00188228
122	C5XAQ6	Uncharacterized protein OS=Sorghum bicolor OX=4558 GN=SORBI_3002G326000 PE=3 SV=1	-1.3158	0.118201	0.0140393
136	C5XQW7	Uncharacterized protein OS=Sorghum bicolor OX=4558 GN=SORBI_3003G087300 PE=4 SV=1	-1.38324	0.00868482	0.00538133
82	A0A1B6QFT1	Peroxidase OS=Sorghum bicolor OX=4558 GN=SORBI_3002G392000 PE=3 SV=1	1.39094	0.0785137	0.0240569
121	C5YQ75	Peroxidase OS=Sorghum bicolor OX=4558 GN=SORBI_3008G010500 PE=3 SV=1	-1.39338	0.0284996	0.0115085
149	C6JSB7	Peroxidase OS=Sorghum bicolor OX=4558 GN=Sb0246s002010 PE=3 SV=1	-1.39451	0.0624904	0.0393748
24	C5Z475	Peroxidase OS=Sorghum bicolor OX=4558 GN=SORBI_3010G162000 PE=3 SV=1	-1.39592	0.0534311	0.035095
78	C5XKE9	Endoglucanase OS=Sorghum bicolor OX=4558 GN=SORBI_3003G015700 PE=3 SV=1	-1.40609	0.0637887	0.00345579
55	A0A1Z5S979	Carboxypeptidase OS=Sorghum bicolor OX=4558 GN=SORBI_3001G348900 PE=3 SV=1	-1.51675	0.0560358	0.0132326
261	A0A1W0W287	Uncharacterized protein OS=Sorghum bicolor OX=4558 GN=SORBI_3002G050100 PE=4 SV=1	-1.52358	0.0986802	0.0064317
109	C5WXN2	Carboxypeptidase OS=Sorghum bicolor OX=4558 GN=SORBI_3001G348800 PE=3 SV=1	-1.56716	0.133924	0.0474081
195	C5YYA0	Peroxidase OS=Sorghum bicolor OX=4558 GN=SORBI_3009G145500 PE=3 SV=1	-1.61625	0.187625	0.0292365
135	C5Z4E5	Uncharacterized protein OS=Sorghum bicolor OX=4558 GN=SORBI_3010G044900 PE=4 SV=1	-1.75379	0.0705	0.0170336
213	C5Z8S3	Peroxidase OS=Sorghum bicolor OX=4558 GN=SORBI_3010G245400 PE=3 SV=1	-1.78402	0.167109	0.0140666
217	A0A1Z5R4X8	Uncharacterized protein OS=Sorghum bicolor OX=4558 GN=SORBI_3008G048100 PE=4 SV=1	-1.82264	0.0967701	0.00845785
201	C5Z1Z7	Uncharacterized protein OS=Sorghum bicolor OX=4558 GN=SORBI_3010G270800 PE=4 SV=1	-1.90544	0.107849	0.00278715
238	C5X750	Uncharacterized protein OS=Sorghum bicolor OX=4558 GN=SORBI_3002G003800 PE=4 SV=1	-1.94885	0.14111	0.0406344
7	A0A1W0W7T8	Peroxidase OS=Sorghum bicolor OX=4558 GN=SORBI_3002G416600 PE=3 SV=1	-1.973	0.0388484	0.000381011
259	A0A1B6Q6G6	Uncharacterized protein OS=Sorghum bicolor OX=4558 GN=SORBI_3003G314800 PE=3 SV=1	-2.00123	0.112513	0.0249869
219	A0A1B6Q242	Uncharacterized protein OS=Sorghum bicolor OX=4558 GN=SORBI_3003G085300 PE=3 SV=1	-2.00295	0.031968	0.00530427
215	C5XAQ7	Uncharacterized protein OS=Sorghum bicolor OX=4558 GN=SORBI_3002G326100 PE=3 SV=1	-2.04799	0.0819207	0.0450478
153	C5Z1X3	Uncharacterized protein OS=Sorghum bicolor OX=4558 GN=SORBI_3010G268400 PE=3 SV=1	-2.09788	0.032335	0.00583898
15	C5X5K6	Peroxidase OS=Sorghum bicolor OX=4558 GN=SORBI_3002G416700 PE=3 SV=1	-2.16813	0.0207276	0.0134168
106	A0A1W0VY92	Uncharacterized protein OS=Sorghum bicolor OX=4558 GN=SORBI_3003G205900 PE=4 SV=1	-2.309	0.0785556	0.000436965
92	C5XD22	Uncharacterized protein OS=Sorghum bicolor OX=4558 GN=SORBI_3002G356800 PE=4 SV=1	-2.32428	0.0525607	0.00254481
279	A0A1B6QEM0	Xyloglucan endotransglucosylase/hydrolase OS=Sorghum bicolor OX=4558 GN=SORBI_3002G324100 PE=3 SV=1	-2.49875	0.100101	0.0260724
125	C5WSY5	Uncharacterized protein OS=Sorghum bicolor OX=4558 GN=SORBI_3001G014700 PE=3 SV=1	-2.51348	0.068328	0.00488778
33	C5XBP7	Uncharacterized protein OS=Sorghum bicolor OX=4558 GN=SORBI_3002G343600 PE=4 SV=1	-2.55284	0.0577452	0.0037671
34	A0A1B6PLT5	Uncharacterized protein OS=Sorghum bicolor OX=4558 GN=SORBI_3006G133000 PE=4 SV=1	-2.83115	0.0523547	0.000528605
108	C5XL59	Peroxidase OS=Sorghum bicolor OX=4558 GN=SORBI_3003G024700 PE=3 SV=2	-3.23247	0.0664739	2.70379e-05
26	A0A1Z5R915	Purple acid phosphatase OS=Sorghum bicolor OX=4558 GN=SORBI_3007G091100 PE=3 SV=1	-4.18464	0.0422269	0.000242459
268	C5X4M5	Uncharacterized protein OS=Sorghum bicolor OX=4558 GN=SORBI_3002G255000 PE=4 SV=1	-6.39826	0.104838	0.00897201

## Sheet: Sheet3
Supplementary Table S4: List of all 100 differentially accumulated sorghum secreted proteins in response to heat stress.
Prot No.a	Accessionb		Protein name	Ratioc	SDd	p-valuee	Signal peptidef	Family nameg
Metabolism
2	C5Y397	Alpha-mannosidase OS=Sorghum bicolor GN=SORBI_3005G132400		1.3	0.07	0.00765	+	Glycosyl hydrolase, family 38
11	A0A1B6QCB0	Alpha-amylase OS=Sorghum bicolor GN=SORBI_3002G190500		2.84	0.22	4.89e-05	+	Alpha-amylase, plant
12	A0A1B6QI05	Uncharacterized protein OS=Sorghum bicolor GN=SORBI_3001G089100		1.84	0.08	0.00031	+	Glycosyl hydrolase superfamily
16	C5WXC7	Alpha-galactosidase OS=Sorghum bicolor GN=SORBI_3001G208100		-1.29	0.06	0.00188	+	Glycoside hydrolase, family 27
18	C5XB38	Uncharacterized protein OS=Sorghum bicolor GN=SORBI_3002G055600		1.73	0.18	0.0027	+	Glycosyl hydrolase superfamily
30	C5XIK1	Uncharacterized protein OS=Sorghum bicolor GN=SORBI_3003G432700		1.83	0.16	0.000239	+	Bulb-type lectin domain superfamily
35	A0A1B6QEI0	Uncharacterized protein OS=Sorghum bicolor GN=SORBI_3002G317600		1.17	0.08	0.00877	-	YjgF/YER057c/UK114 family
36	C5XB39	Uncharacterized protein OS=Sorghum bicolor GN=SORBI_3002G055700		2.41	0.2	0.00038	+	Glycosyl hydrolase superfamily
43	C5YBE9	Uncharacterized protein OS=Sorghum bicolor GN=SORBI_3006G132400		1.86	0.18	0.000421	+	Glycosyl hydrolase, family 19
53	C5YQU5	Uncharacterized protein OS=Sorghum bicolor GN=SORBI_3008G146700		1.6	0.16	0.00366	+	Glycosyl hydrolase, family 17
63	C5YYX0	Beta-hexosaminidase OS=Sorghum bicolor GN=SORBI_3009G017500		1.39	0.12	0.0153	+	Beta-hexosaminidase
71	C5X4N0	Uncharacterized protein OS=Sorghum bicolor GN=SORBI_3002G255600		1.46	0.1	0.00292	+	Glycoside hydrolase, family 17
78	C5XKE9	Endoglucanase OS=Sorghum bicolor GN=SORBI_3003G015700		-1.41	0.06	0.00346	-	Glycoside hydrolase, family 9
80	C5WU08	Uncharacterized protein OS=Sorghum bicolor GN=SORBI_3001G025400		1.37	0.13	0.00315	-	Fumarylacetoacetase-like, C-terminal domain superfamily
92	C5XD22	Uncharacterized protein OS=Sorghum bicolor GN=SORBI_3002G356800		-2.32	0.05	0.00254	+	Lipase_GDSL domain
93	C5X1L1	Uncharacterized protein OS=Sorghum bicolor GN=SORBI_3001G247900		1.18	0.08	0.0417	+	2S globulin
94	C5XX83	Uncharacterized protein OS=Sorghum bicolor GN=SORBI_3004G208700		1.3	0.05	0.000391	+	Glycoside hydrolase, family 19
106	A0A1W0VY92	Uncharacterized protein OS=Sorghum bicolor GN=SORBI_3003G205900		-2.31	0.08	0.000437	+	Lipase_GDSL domain
113	A0A1B6Q537	Uncharacterized protein OS=Sorghum bicolor GN=SORBI_3003G244600		2.02	0.47	0.00586	-	Glycosyl hydrolase, family 18
125	C5WSY5	Uncharacterized protein OS=Sorghum bicolor GN=SORBI_3001G014700		-2.51	0.07	0.00489	+	Glycoside hydrolase, family 17
127	C5Z8T4	Xyloglucan endotransglucosylase/hydrolase OS=Sorghum bicolor GN=SORBI_3010G246600		2.47	0.3	0.000469	+	Xyloglucan endotransglucosylase/hydrolase
135	C5Z4E5	Uncharacterized protein OS=Sorghum bicolor GN=SORBI_3010G044900		-1.75	0.07	0.017	+	Lipase_GDSL domain
144	C5XRC3		Uncharacterized protein OS=Sorghum bicolor GN=SORBI_3003G374100	-1.22	0.02	0.02	+	Glycoside hydrolase, family 35
148	A0A1Z5R3E0		Uncharacterized protein OS=Sorghum bicolor GN=SORBI_3009G130100	1.62	0.11	0.00156	-	Glycoside hydrolase, family 19
157	C5Y5U9		Uncharacterized protein OS=Sorghum bicolor GN=SORBI_3005G177500	1.7	0.18	0.00141	+	Glycosyl hydrolase superfamily
163	A0A1B6PNV2		Uncharacterized protein OS=Sorghum bicolor GN=SORBI_3006G255600	1.66	0.32	0.00721	-	Glycoside hydrolase, family 32
201	C5Z1Z7		Uncharacterized protein OS=Sorghum bicolor GN=SORBI_3010G270800	-1.91	0.11	0.00279	+	Lipase_GDSL domain
217	A0A1Z5R4X8		Uncharacterized protein OS=Sorghum bicolor GN=SORBI_3008G048100	-1.82	0.1	0.00846	+	Alginate lyase 2
233	C5YBA9		Uncharacterized protein OS=Sorghum bicolor GN=SORBI_3006G004300	1.59	0.27	0.00692	+	Invertase/pectin methylesterase inhibitor domain superfamily
250	C5X578		Uncharacterized protein OS=Sorghum bicolor GN=SORBI_3002G128000	2.31	0.33	0.0132	+	SGNH hydrolase superfamily
261	A0A1W0W287		Uncharacterized protein OS=Sorghum bicolor GN=SORBI_3002G050100	-1.52	0.1	0.00643	-	Alpha-Amylase Inhibitors (AAI), Lipid Transfer (LT) and Seed Storage (SS) Protein
279	A0A1B6QEM0		Xyloglucan endotransglucosylase/hydrolase OS=Sorghum bicolor GN=SORBI_3002G324100	-2.5	0.1	0.0261	+	Xyloglucan endotransglucosylase/hydrolase
Detoxification & defence
7	A0A1W0W7T8		Peroxidase OS=Sorghum bicolor GN=SORBI_3002G416600	-1.97	0.04	0.000381	+	Plant peroxidase
10	A0A1B6PLA9		Uncharacterized protein OS=Sorghum bicolor GN=SORBI_3006G104300	1.17	0.02	0.00575	+	Gamma-glutamyltranspeptidase
15	C5X5K6		Peroxidase OS=Sorghum bicolor GN=SORBI_3002G416700	-2.17	0.02	0.0134	+	Plant peroxidase
17	A0A1B6PKE9		Uncharacterized protein OS=Sorghum bicolor GN=SORBI_3006G056300	-1.23	0.1	0.0388	+	Oxygen-dependent FAD-linked oxidoreductase family
24	C5Z475		Peroxidase OS=Sorghum bicolor GN=SORBI_3010G162000	-1.4	0.05	0.0351	+	Plant peroxidase
25	C5WXD7		Uncharacterized protein OS=Sorghum bicolor GN=SORBI_3001G209300	1.46	0.22	0.00996	+	Uncharacterised protein family, basic secretory protein
39	C5Z469		Peroxidase OS=Sorghum bicolor GN=SORBI_3010G161600	-1.28	0.08	0.0176	+	Plant peroxidase
44	C5XCE2		Uncharacterized protein OS=Sorghum bicolor GN=SORBI_3002G351400	1.43	0.09	0.0243	+	Thaumatin family
45	C5Z483		Uncharacterized protein OS=Sorghum bicolor GN=SORBI_3010G162900	1.18	0.09	0.0151	+	Oxygen-dependent FAD-linked oxidoreductase family
50	C5X040		Peroxidase OS=Sorghum bicolor GN=SORBI_3001G080300	2.06	0.27	0.000518	+	Plant peroxidase
57	C5WNY4		Uncharacterized protein OS=Sorghum bicolor GN=SORBI_3001G129700	-1.15	0.05	0.00604	+	Germin
58	C5YVR0		Superoxide dismutase OS=Sorghum bicolor GN=SORBI_3009G093200	2.35	0.38	0.000883	-	Manganese/iron superoxide dismutase
60	C5XHF1		Uncharacterized protein OS=Sorghum bicolor GN=SORBI_3003G136200	2.08	0.24	0.000238	+	Germin
64	C5Z0N9		Peroxidase OS=Sorghum bicolor GN=SORBI_3009G055300	1.67	0.06	0.00039	+	Plant peroxidase
69	A0A1W0W7I8		Peroxidase OS=Sorghum bicolor GN=SORBI_3002G391900	1.34	0.07	0.00826	-	Plant peroxidase
70	C5XYY5		Peroxidase OS=Sorghum bicolor GN=SORBI_3004G105100	-1.17	0.04	0.0168	+	Plant peroxidase
76	C5XIY1		Peroxidase OS=Sorghum bicolor GN=SORBI_3003G152100	1.38	0.13	0.0215	+	Plant peroxidase
81	C5YB25		Peroxidase OS=Sorghum bicolor GN=SORBI_3006G277600	1.44	0.12	0.00394	+	Plant peroxidase
82	A0A1B6QFT1		Peroxidase OS=Sorghum bicolor GN=SORBI_3002G392000	-1.39	0.08	0.0241	+	Plant peroxidase
108	C5XL59		Peroxidase OS=Sorghum bicolor GN=SORBI_3003G024700	-3.23	0.07	2.7e-05	-	Plant peroxidase
121	C5YQ75		Peroxidase OS=Sorghum bicolor GN=SORBI_3008G010500	-1.39	0.03	0.0115	+	Plant peroxidase
126	C5XN52		Uncharacterized protein OS=Sorghum bicolor GN=SORBI_3003G331700	1.71	0.27	0.00492	+	Thaumatin family
137	C5XHX2		Uncharacterized protein OS=Sorghum bicolor GN=SORBI_3003G427700	2.85	0.43	0.000485	+	Germin
141	C5WN51		Uncharacterized protein OS=Sorghum bicolor GN=SORBI_3001G119000	1.48	0.1	0.00117	+	Phytocyanin
149	C6JSB7		Peroxidase OS=Sorghum bicolor GN=Sb0246s002010	-1.39	0.06	0.0394	+	Plant peroxidase
150	A0A1B6PQR2		Protein disulfide-isomerase OS=Sorghum bicolor GN=SORBI_3005G074400	1.61	0.21	0.00412	+	Protein disulfide-isomerase
154	C5XJT8		Uncharacterized protein OS=Sorghum bicolor GN=SORBI_3003G156400	2.17	0.29	0.000445	+	Thioredoxin-like superfamily
166	C5YD83		Uncharacterized protein OS=Sorghum bicolor GN=SORBI_3006G031200	2.09	0.45	0.00725	+	Thioredoxin-like superfamily
192	C5XIY9		Dihydrolipoyl dehydrogenase OS=Sorghum bicolor GN=SORBI_3003G152900	1.61	0.22	0.00955	-	Dihydrolipoamide dehydrogenase
195	C5YYA0		Peroxidase OS=Sorghum bicolor GN=SORBI_3009G145500	-1.62	0.19	0.0292	+	Plant peroxidase
198	C5YH35		Uncharacterized protein OS=Sorghum bicolor GN=SORBI_3007G177500	1.31	0.17	0.0334	+	Thaumatin family
203	C5Z0N8		Peroxidase OS=Sorghum bicolor GN=SORBI_3009G055100	1.44	0.18	0.00941	+	Plant peroxidase
211	C5Z861		Uncharacterized protein OS=Sorghum bicolor GN=SORBI_3010G231900	1.79	0.27	0.0094	+	Phytocyanin
213	C5Z8S3		Peroxidase OS=Sorghum bicolor GN=SORBI_3010G245400	-1.78	0.17	0.0141	+	Plant peroxidase
238	C5X750		Uncharacterized protein OS=Sorghum bicolor GN=SORBI_3002G003800	-1.95	0.14	0.0406	+	Phytocyanin
245	A0A1W0W1V5		Uncharacterized protein OS=Sorghum bicolor GN=SORBI_3002G016400	-1.24	0.08	0.0254	+	Cupredoxin
Protein degradation
47	C5XHP9		Uncharacterized protein OS=Sorghum bicolor GN=SORBI_3003G419500	2.18	0.13	5.94e-05	+	Aspartic peptidase A1 family
49	C5XHP7		Uncharacterized protein OS=Sorghum bicolor GN=SORBI_3003G419300	2.74	0.2	3.77e-05	-	Aspartic peptidase A1 family
51	C5Y675		Uncharacterized protein OS=Sorghum bicolor GN=SORBI_3005G064200	1.31	0.11	0.0167	+	Aspartic peptidase A1 family
55	A0A1Z5S979		Carboxypeptidase OS=Sorghum bicolor GN=SORBI_3001G348900	-1.52	0.06	0.0132	+	Peptidase S10, serine carboxypeptidase
56	A0A1B6QJE8		Uncharacterized protein OS=Sorghum bicolor GN=SORBI_3001G170700	1.19	0.04	0.0013	+	Peptidase S8, subtilisin-related
65	C5Z6U2		Uncharacterized protein OS=Sorghum bicolor GN=SORBI_3010G210000	1.8	0.18	0.00106	-	Ubiquitin
74	C5WVG9		Cysteine proteinase inhibitor OS=Sorghum bicolor GN=SORBI_3001G324800	2.19	0.17	8.33e-05	+	Cysteine proteinase inhibitor
109	C5WXN2		Carboxypeptidase OS=Sorghum bicolor GN=SORBI_3001G348800	-1.57	0.13	0.0474	+	Peptidase S10, serine carboxypeptidase
117	C5XDR4		Uncharacterized protein OS=Sorghum bicolor GN=SORBI_3002G217200	-1.28	0.07	0.0175	+	Peptidase C1 family
122	C5XAQ6		Uncharacterized protein OS=Sorghum bicolor GN=SORBI_3002G326000	-1.32	0.12	0.014	+	Aspartic peptidase A1 family
140	A0A1B6QEG2		Uncharacterized protein OS=Sorghum bicolor GN=SORBI_3002G315800	1.56	0.22	0.0123	+	Peptidase C1 family
153	C5Z1X3		Uncharacterized protein OS=Sorghum bicolor GN=SORBI_3010G268400	-2.1	0.03	0.00584	+	Aspartic peptidase A1 family
174	C5YCI1		Uncharacterized protein OS=Sorghum bicolor GN=SORBI_3006G154300	1.51	0.36	0.0493	+	Proteinase inhibitor I3, Kunitz legume
177	C5YNA1		Uncharacterized protein OS=Sorghum bicolor GN=SORBI_3007G172100	1.45	0.19	0.0115	+	Peptidase C1 family
182	C5X5T3		Uncharacterized protein OS=Sorghum bicolor GN=SORBI_3002G130700	1.44	0.25	0.0217	+	Peptidase C1 family
215	C5XAQ7		Uncharacterized protein OS=Sorghum bicolor GN=SORBI_3002G326100	-2.05	0.08	0.045	+	Aspartic peptidase A1 family
219	A0A1B6Q242		Uncharacterized protein OS=Sorghum bicolor GN=SORBI_3003G085300	-2	0.03	0.0053	+	Bowman-Birk type proteinase inhibitor
225	C5XGM0		Cysteine proteinase inhibitor OS=Sorghum bicolor GN=SORBI_3003G126800	2.16	0.42	0.00939	+	Cysteine proteinase inhibitor
259	A0A1B6Q6G6		Uncharacterized protein OS=Sorghum bicolor GN=SORBI_3003G314800	-2	0.11	0.025	+	Aspartic peptidase A1 family
Unclassified
4	C5Z484	Uncharacterized protein OS=Sorghum bicolor GN=SORBI_3010G163000		1.44	0.17	0.00489	+	Oestrogen receptor
26	A0A1Z5R915	Purple acid phosphatase OS=Sorghum bicolor GN=SORBI_3007G091100		-4.18	0.04	0.000242	-	Purple acid phosphatase-like
33	C5XBP7	Uncharacterized protein OS=Sorghum bicolor GN=SORBI_3002G343600		-2.55	0.06	0.00377	+	Leucine-rich repeat domain superfamily
34	A0A1B6PLT5	Uncharacterized protein OS=Sorghum bicolor GN=SORBI_3006G133000		-2.83	0.05	0.000529	+	Domain of unknown function DUF642
73	C5Y7T1	Uncharacterized protein OS=Sorghum bicolor GN=SORBI_3005G086000		1.98	0.17	0.000605	+	Nucleoside phosphatase GDA1/CD39
85	C5Y2P0	Uncharacterized protein OS=Sorghum bicolor GN=SORBI_3005G122300		1.34	0.11	0.00659	+	Tapetum determinant 1
86	C5Z6U1	Uncharacterized protein OS=Sorghum bicolor GN=SORBI_3010G209900		1.67	0.08	0.000441	+	Not predicted
88	A0A1W0W2E3	Uncharacterized protein OS=Sorghum bicolor GN=SORBI_3002G050900		1.85	0.17	0.000404	+	Leucine-rich repeat domain superfamily
101	C5Y2R8	Uncharacterized protein OS=Sorghum bicolor GN=SORBI_3005G126200		2.48	0.37	0.000626	+	Leucine-rich repeat domain superfamily
136	C5XQW7	Uncharacterized protein OS=Sorghum bicolor GN=SORBI_3003G087300		-1.38	0.01	0.00538	+	S1/P1 nuclease
214	C5YU74	Uncharacterized protein OS=Sorghum bicolor GN=SORBI_3009G068000		1.73	0.21	0.00589	-	Not predicted
268	C5X4M5	Uncharacterized protein OS=Sorghum bicolor GN=SORBI_3002G255000		-6.4	0.1	0.00897	+	Not predicted
273	C5WPH2	Uncharacterized protein OS=Sorghum bicolor GN=SORBI_3001G130400		2.34	0.35	0.000669	+	Protein of unknown function DUF538
aProtein number assigned in ProteinPilot software.
bProtein accession numbers obtained from the UniProt database searches against sequences of Sorghum bicolor only.
cRatio represents the average fold-change (n = 4) in response to heat stress (40 °C) relative to the control (27 °C). A negative value indicates down-regulation.
dStandard deviation of the fold-changes (n = 4).
eProbability value obtained from a Student’s t-test comparing the fold changes between the control and heat stress treatment means (n = 4).
fSignal peptide predicted using SignalP 4.1 data available on the Uniprot database; (+) denotes the presence of a signal peptide in the primary sequence of the protein, while (–) denotes the absence of a signal peptide.
g Family name (or functional domains) as predicted using the InterPro (http://www.ebi.ac.uk/interpro/).

## Sheet: Sheet4
Table S5: The Benjamini-Hochberg critical values of the 265 identified sorghum secreted proteins.
Prot. # = protein number. p-value= Probability value obtained from a Student’s t-test comparing the fold changes between the heat stress treatment and the control (n = 4). The pvalue is arranged in ascending order.
Rank = rank given to the p-values from the smallest to the largest.
B-H critical value @1% = Benjamini-Hochberg critical value calculated at a 1% false discovery rate. According to the calculated Benjamini-Hochberg critical value, the highlighted 26 proteins were differentially expressed in response to heat stress.
Prot. #	Accession	Protein Name	p-value	Rank	B-H critical value @1%
108	C5XL59	Peroxidase OS=Sorghum bicolor OX=4558 GN=SORBI_3003G024700 PE=3 SV=2	2.70379e-05	1	3.77358e-05
49	C5XHP7	Uncharacterized protein OS=Sorghum bicolor OX=4558 GN=SORBI_3003G419300 PE=4 SV=1	3.76613e-05	2	7.54717e-05
11	A0A1B6QCB0	Alpha-amylase OS=Sorghum bicolor OX=4558 GN=SORBI_3002G190500 PE=3 SV=1	4.89491e-05	3	0.000113208
47	C5XHP9	Uncharacterized protein OS=Sorghum bicolor OX=4558 GN=SORBI_3003G419500 PE=4 SV=1	5.94037e-05	4	0.000150943
74	C5WVG9	Cysteine proteinase inhibitor OS=Sorghum bicolor OX=4558 GN=SORBI_3001G324800 PE=3 SV=1	8.32946e-05	5	0.000188679
60	C5XHF1	Uncharacterized protein OS=Sorghum bicolor OX=4558 GN=SORBI_3003G136200 PE=3 SV=1	0.000237708	6	0.000226415
30	C5XIK1	Uncharacterized protein OS=Sorghum bicolor OX=4558 GN=SORBI_3003G432700 PE=4 SV=1	0.000239026	7	0.000264151
26	A0A1Z5R915	Purple acid phosphatase OS=Sorghum bicolor OX=4558 GN=SORBI_3007G091100 PE=3 SV=1	0.000242459	8	0.000301887
12	A0A1B6QI05	Uncharacterized protein OS=Sorghum bicolor OX=4558 GN=SORBI_3001G089100 PE=4 SV=1	0.00031023	9	0.000339623
36	C5XB39	Uncharacterized protein OS=Sorghum bicolor OX=4558 GN=SORBI_3002G055700 PE=4 SV=1	0.000380466	10	0.000377358
7	A0A1W0W7T8	Peroxidase OS=Sorghum bicolor OX=4558 GN=SORBI_3002G416600 PE=3 SV=1	0.000381011	11	0.000415094
64	C5Z0N9	Peroxidase OS=Sorghum bicolor OX=4558 GN=SORBI_3009G055300 PE=3 SV=1	0.000390039	12	0.00045283
94	C5XX83	Uncharacterized protein OS=Sorghum bicolor OX=4558 GN=SORBI_3004G208700 PE=4 SV=1	0.000390873	13	0.000490566
88	A0A1W0W2E3	Uncharacterized protein OS=Sorghum bicolor OX=4558 GN=SORBI_3002G050900 PE=4 SV=1	0.000403518	14	0.000528302
43	C5YBE9	Uncharacterized protein OS=Sorghum bicolor OX=4558 GN=SORBI_3006G132400 PE=4 SV=1	0.00042094	15	0.000566038
106	A0A1W0VY92	Uncharacterized protein OS=Sorghum bicolor OX=4558 GN=SORBI_3003G205900 PE=4 SV=1	0.000436965	16	0.000603774
86	C5Z6U1	Uncharacterized protein OS=Sorghum bicolor OX=4558 GN=SORBI_3010G209900 PE=4 SV=1	0.000441172	17	0.000641509
154	C5XJT8	Uncharacterized protein OS=Sorghum bicolor OX=4558 GN=SORBI_3003G156400 PE=3 SV=1	0.000444753	18	0.000679245
127	C5Z8T4	Xyloglucan endotransglucosylase/hydrolase OS=Sorghum bicolor OX=4558 GN=SORBI_3010G246600 PE=3 SV=1	0.000468576	19	0.000716981
137	C5XHX2	Uncharacterized protein OS=Sorghum bicolor OX=4558 GN=SORBI_3003G427700 PE=3 SV=1	0.000484969	20	0.000754717
50	C5X040	Peroxidase OS=Sorghum bicolor OX=4558 GN=SORBI_3001G080300 PE=3 SV=1	0.000517835	21	0.000792453
34	A0A1B6PLT5	Uncharacterized protein OS=Sorghum bicolor OX=4558 GN=SORBI_3006G133000 PE=4 SV=1	0.000528605	22	0.000830189
73	C5Y7T1	Uncharacterized protein OS=Sorghum bicolor OX=4558 GN=SORBI_3005G086000 PE=3 SV=1	0.000605161	23	0.000867925
101	C5Y2R8	Uncharacterized protein OS=Sorghum bicolor OX=4558 GN=SORBI_3005G126200 PE=4 SV=1	0.000626246	24	0.00090566
273	C5WPH2	Uncharacterized protein OS=Sorghum bicolor OX=4558 GN=SORBI_3001G130400 PE=4 SV=1	0.000668717	25	0.000943396
58	C5YVR0	Superoxide dismutase OS=Sorghum bicolor OX=4558 GN=SORBI_3009G093200 PE=3 SV=1	0.000883083	26	0.000981132
65	C5Z6U2	Uncharacterized protein OS=Sorghum bicolor OX=4558 GN=SORBI_3010G210000 PE=4 SV=1	0.00106252	27	0.00101887
141	C5WN51	Uncharacterized protein OS=Sorghum bicolor OX=4558 GN=SORBI_3001G119000 PE=4 SV=1	0.00116833	28	0.0010566
56	A0A1B6QJE8	Uncharacterized protein OS=Sorghum bicolor OX=4558 GN=SORBI_3001G170700 PE=4 SV=2	0.00130359	29	0.00109434
157	C5Y5U9	Uncharacterized protein OS=Sorghum bicolor OX=4558 GN=SORBI_3005G177500 PE=4 SV=1	0.00141054	30	0.00113208
148	A0A1Z5R3E0	Uncharacterized protein OS=Sorghum bicolor OX=4558 GN=SORBI_3009G130100 PE=4 SV=1	0.00156297	31	0.00116981
16	C5WXC7	Alpha-galactosidase OS=Sorghum bicolor OX=4558 GN=SORBI_3001G208100 PE=3 SV=1	0.00188228	32	0.00120755
92	C5XD22	Uncharacterized protein OS=Sorghum bicolor OX=4558 GN=SORBI_3002G356800 PE=4 SV=1	0.00254481	33	0.00124528
18	C5XB38	Uncharacterized protein OS=Sorghum bicolor OX=4558 GN=SORBI_3002G055600 PE=4 SV=1	0.0026984	34	0.00128302
201	C5Z1Z7	Uncharacterized protein OS=Sorghum bicolor OX=4558 GN=SORBI_3010G270800 PE=4 SV=1	0.00278715	35	0.00132075
71	C5X4N0	Uncharacterized protein OS=Sorghum bicolor OX=4558 GN=SORBI_3002G255600 PE=3 SV=1	0.00292384	36	0.00135849
80	C5WU08	Uncharacterized protein OS=Sorghum bicolor OX=4558 GN=SORBI_3001G025400 PE=4 SV=1	0.00314565	37	0.00139623
78	C5XKE9	Endoglucanase OS=Sorghum bicolor OX=4558 GN=SORBI_3003G015700 PE=3 SV=1	0.00345579	38	0.00143396
53	C5YQU5	Uncharacterized protein OS=Sorghum bicolor OX=4558 GN=SORBI_3008G146700 PE=3 SV=1	0.00365993	39	0.0014717
33	C5XBP7	Uncharacterized protein OS=Sorghum bicolor OX=4558 GN=SORBI_3002G343600 PE=4 SV=1	0.0037671	40	0.00150943
81	C5YB25	Peroxidase OS=Sorghum bicolor OX=4558 GN=SORBI_3006G277600 PE=3 SV=1	0.00393617	41	0.00154717
150	A0A1B6PQR2	Protein disulfide-isomerase OS=Sorghum bicolor OX=4558 GN=SORBI_3005G074400 PE=3 SV=1	0.00411668	42	0.00158491
4	C5Z484	Uncharacterized protein OS=Sorghum bicolor OX=4558 GN=SORBI_3010G163000 PE=3 SV=1	0.0048871	43	0.00162264
125	C5WSY5	Uncharacterized protein OS=Sorghum bicolor OX=4558 GN=SORBI_3001G014700 PE=3 SV=1	0.00488778	44	0.00166038
126	C5XN52	Uncharacterized protein OS=Sorghum bicolor OX=4558 GN=SORBI_3003G331700 PE=4 SV=1	0.0049154	45	0.00169811
219	A0A1B6Q242	Uncharacterized protein OS=Sorghum bicolor OX=4558 GN=SORBI_3003G085300 PE=3 SV=1	0.00530427	46	0.00173585
136	C5XQW7	Uncharacterized protein OS=Sorghum bicolor OX=4558 GN=SORBI_3003G087300 PE=4 SV=1	0.00538133	47	0.00177358
10	A0A1B6PLA9	Uncharacterized protein OS=Sorghum bicolor OX=4558 GN=SORBI_3006G104300 PE=4 SV=1	0.00575362	48	0.00181132
153	C5Z1X3	Uncharacterized protein OS=Sorghum bicolor OX=4558 GN=SORBI_3010G268400 PE=3 SV=1	0.00583898	49	0.00184906
113	A0A1B6Q537	Uncharacterized protein OS=Sorghum bicolor OX=4558 GN=SORBI_3003G244600 PE=3 SV=1	0.00586078	50	0.00188679
214	C5YU74	Uncharacterized protein OS=Sorghum bicolor OX=4558 GN=SORBI_3009G068000 PE=4 SV=1	0.00588948	51	0.00192453
57	C5WNY4	Uncharacterized protein OS=Sorghum bicolor OX=4558 GN=SORBI_3001G129700 PE=3 SV=1	0.00603862	52	0.00196226
261	A0A1W0W287	Uncharacterized protein OS=Sorghum bicolor OX=4558 GN=SORBI_3002G050100 PE=4 SV=1	0.0064317	53	0.002
85	C5Y2P0	Uncharacterized protein OS=Sorghum bicolor OX=4558 GN=SORBI_3005G122300 PE=4 SV=1	0.00658532	54	0.00203774
233	C5YBA9	Uncharacterized protein OS=Sorghum bicolor OX=4558 GN=SORBI_3006G004300 PE=4 SV=1	0.00692427	55	0.00207547
163	A0A1B6PNV2	Uncharacterized protein OS=Sorghum bicolor OX=4558 GN=SORBI_3006G255600 PE=3 SV=1	0.0072148	56	0.00211321
166	C5YD83	Uncharacterized protein OS=Sorghum bicolor OX=4558 GN=SORBI_3006G031200 PE=4 SV=1	0.00725267	57	0.00215094
2	C5Y397	Alpha-mannosidase OS=Sorghum bicolor OX=4558 GN=SORBI_3005G132400 PE=3 SV=1	0.0076492	58	0.00218868
69	A0A1W0W7I8	Peroxidase OS=Sorghum bicolor OX=4558 GN=SORBI_3002G391900 PE=3 SV=1	0.00825978	59	0.00222642
217	A0A1Z5R4X8	Uncharacterized protein OS=Sorghum bicolor OX=4558 GN=SORBI_3008G048100 PE=4 SV=1	0.00845785	60	0.00226415
35	A0A1B6QEI0	Uncharacterized protein OS=Sorghum bicolor OX=4558 GN=SORBI_3002G317600 PE=4 SV=1	0.00876517	61	0.00230189
268	C5X4M5	Uncharacterized protein OS=Sorghum bicolor OX=4558 GN=SORBI_3002G255000 PE=4 SV=1	0.00897201	62	0.00233962
225	C5XGM0	Cysteine proteinase inhibitor OS=Sorghum bicolor OX=4558 GN=SORBI_3003G126800 PE=3 SV=1	0.00939218	63	0.00237736
211	C5Z861	Uncharacterized protein OS=Sorghum bicolor OX=4558 GN=SORBI_3010G231900 PE=4 SV=1	0.00940083	64	0.00241509
203	C5Z0N8	Peroxidase OS=Sorghum bicolor OX=4558 GN=SORBI_3009G055100 PE=3 SV=1	0.00941165	65	0.00245283
192	C5XIY9	Dihydrolipoyl dehydrogenase OS=Sorghum bicolor OX=4558 GN=SORBI_3003G152900 PE=3 SV=1	0.00955111	66	0.00249057
25	C5WXD7	Uncharacterized protein OS=Sorghum bicolor OX=4558 GN=SORBI_3001G209300 PE=4 SV=1	0.00995878	67	0.0025283
177	C5YNA1	Uncharacterized protein OS=Sorghum bicolor OX=4558 GN=SORBI_3007G172100 PE=3 SV=1	0.0115063	68	0.00256604
121	C5YQ75	Peroxidase OS=Sorghum bicolor OX=4558 GN=SORBI_3008G010500 PE=3 SV=1	0.0115085	69	0.00260377
140	A0A1B6QEG2	Uncharacterized protein OS=Sorghum bicolor OX=4558 GN=SORBI_3002G315800 PE=3 SV=1	0.0122655	70	0.00264151
250	C5X578	Uncharacterized protein OS=Sorghum bicolor OX=4558 GN=SORBI_3002G128000 PE=4 SV=1	0.0131562	71	0.00267925
55	A0A1Z5S979	Carboxypeptidase OS=Sorghum bicolor OX=4558 GN=SORBI_3001G348900 PE=3 SV=1	0.0132326	72	0.00271698
15	C5X5K6	Peroxidase OS=Sorghum bicolor OX=4558 GN=SORBI_3002G416700 PE=3 SV=1	0.0134168	73	0.00275472
122	C5XAQ6	Uncharacterized protein OS=Sorghum bicolor OX=4558 GN=SORBI_3002G326000 PE=3 SV=1	0.0140393	74	0.00279245
213	C5Z8S3	Peroxidase OS=Sorghum bicolor OX=4558 GN=SORBI_3010G245400 PE=3 SV=1	0.0140666	75	0.00283019
45	C5Z483	Uncharacterized protein OS=Sorghum bicolor OX=4558 GN=SORBI_3010G162900 PE=3 SV=1	0.0150524	76	0.00286792
63	C5YYX0	Beta-hexosaminidase OS=Sorghum bicolor OX=4558 GN=SORBI_3009G017500 PE=3 SV=1	0.0153013	77	0.00290566
51	C5Y675	Uncharacterized protein OS=Sorghum bicolor OX=4558 GN=SORBI_3005G064200 PE=3 SV=2	0.0167154	78	0.0029434
70	C5XYY5	Peroxidase OS=Sorghum bicolor OX=4558 GN=SORBI_3004G105100 PE=3 SV=1	0.0167722	79	0.00298113
135	C5Z4E5	Uncharacterized protein OS=Sorghum bicolor OX=4558 GN=SORBI_3010G044900 PE=4 SV=1	0.0170336	80	0.00301887
117	C5XDR4	Uncharacterized protein OS=Sorghum bicolor OX=4558 GN=SORBI_3002G217200 PE=3 SV=1	0.0174925	81	0.0030566
39	C5Z469	Peroxidase OS=Sorghum bicolor OX=4558 GN=SORBI_3010G161600 PE=3 SV=1	0.0176114	82	0.00309434
144	C5XRC3	Uncharacterized protein OS=Sorghum bicolor OX=4558 GN=SORBI_3003G374100 PE=3 SV=1	0.0197305	83	0.00313208
76	C5XIY1	Peroxidase OS=Sorghum bicolor OX=4558 GN=SORBI_3003G152100 PE=3 SV=1	0.0214925	84	0.00316981
182	C5X5T3	Uncharacterized protein OS=Sorghum bicolor OX=4558 GN=SORBI_3002G130700 PE=3 SV=1	0.0216623	85	0.00320755
82	A0A1B6QFT1	Peroxidase OS=Sorghum bicolor OX=4558 GN=SORBI_3002G392000 PE=3 SV=1	0.0240569	86	0.00324528
44	C5XCE2	Uncharacterized protein OS=Sorghum bicolor OX=4558 GN=SORBI_3002G351400 PE=4 SV=1	0.0243365	87	0.00328302
259	A0A1B6Q6G6	Uncharacterized protein OS=Sorghum bicolor OX=4558 GN=SORBI_3003G314800 PE=3 SV=1	0.0249869	88	0.00332075
245	A0A1W0W1V5	Uncharacterized protein OS=Sorghum bicolor OX=4558 GN=SORBI_3002G016400 PE=4 SV=1	0.0253639	89	0.00335849
279	A0A1B6QEM0	Xyloglucan endotransglucosylase/hydrolase OS=Sorghum bicolor OX=4558 GN=SORBI_3002G324100 PE=3 SV=1	0.0260724	90	0.00339623
195	C5YYA0	Peroxidase OS=Sorghum bicolor OX=4558 GN=SORBI_3009G145500 PE=3 SV=1	0.0292365	91	0.00343396
198	C5YH35	Uncharacterized protein OS=Sorghum bicolor OX=4558 GN=SORBI_3007G177500 PE=4 SV=1	0.0333982	92	0.0034717
24	C5Z475	Peroxidase OS=Sorghum bicolor OX=4558 GN=SORBI_3010G162000 PE=3 SV=1	0.035095	93	0.00350943
17	A0A1B6PKE9	Uncharacterized protein OS=Sorghum bicolor OX=4558 GN=SORBI_3006G056300 PE=3 SV=1	0.0388007	94	0.00354717
149	C6JSB7	Peroxidase OS=Sorghum bicolor OX=4558 GN=Sb0246s002010 PE=3 SV=1	0.0393748	95	0.00358491
238	C5X750	Uncharacterized protein OS=Sorghum bicolor OX=4558 GN=SORBI_3002G003800 PE=4 SV=1	0.0406344	96	0.00362264
93	C5X1L1	Uncharacterized protein OS=Sorghum bicolor OX=4558 GN=SORBI_3001G247900 PE=3 SV=1	0.0417492	97	0.00366038
215	C5XAQ7	Uncharacterized protein OS=Sorghum bicolor OX=4558 GN=SORBI_3002G326100 PE=3 SV=1	0.0450478	98	0.00369811
109	C5WXN2	Carboxypeptidase OS=Sorghum bicolor OX=4558 GN=SORBI_3001G348800 PE=3 SV=1	0.0474081	99	0.00373585
174	C5YCI1	Uncharacterized protein OS=Sorghum bicolor OX=4558 GN=SORBI_3006G154300 PE=4 SV=1	0.0493164	100	0.00377358
129	C5XIY0	Peroxidase OS=Sorghum bicolor OX=4558 GN=SORBI_3003G152000 PE=3 SV=1	0.0538247	101	0.00381132
91	C5WPY8	Peroxidase OS=Sorghum bicolor OX=4558 GN=SORBI_3001G277000 PE=3 SV=1	0.0542413	102	0.00384906
8	C5Y8Y2	Uncharacterized protein OS=Sorghum bicolor OX=4558 GN=SORBI_3006G235600 PE=4 SV=1	0.0650185	103	0.00388679
183	C5Z6Y0	Uncharacterized protein OS=Sorghum bicolor OX=4558 GN=SORBI_3010G088700 PE=4 SV=1	0.0652282	104	0.00392453
253	A0A1Z5R5E6	Non-specific lipid-transfer protein OS=Sorghum bicolor OX=4558 GN=SORBI_3008G030900 PE=3 SV=1	0.0654259	105	0.00396226
1	C5Y8G7	Uncharacterized protein OS=Sorghum bicolor OX=4558 GN=SORBI_3005G224500 PE=3 SV=1	0.065933	106	0.004
184	A0A1B6Q0N0	Uncharacterized protein OS=Sorghum bicolor OX=4558 GN=SORBI_3003G005800 PE=4 SV=1	0.0716592	107	0.00403774
130	C5XC95	Uncharacterized protein OS=Sorghum bicolor OX=4558 GN=SORBI_3002G345800 PE=4 SV=1	0.0728453	108	0.00407547
168	C5XPK9	Uncharacterized protein OS=Sorghum bicolor OX=4558 GN=SORBI_3003G205600 PE=4 SV=1	0.0748819	109	0.00411321
123	C5XY68	Carboxypeptidase OS=Sorghum bicolor OX=4558 GN=SORBI_3004G224700 PE=3 SV=1	0.0765955	110	0.00415094
188	C5YC92	Uncharacterized protein OS=Sorghum bicolor OX=4558 GN=SORBI_3006G018100 PE=3 SV=1	0.0766438	111	0.00418868
40	C5XHT5	Uncharacterized protein OS=Sorghum bicolor OX=4558 GN=SORBI_3003G423500 PE=3 SV=1	0.0816482	112	0.00422642
68	A0A1B6QHZ6	Uncharacterized protein OS=Sorghum bicolor OX=4558 GN=SORBI_3001G089000 PE=4 SV=1	0.0857427	113	0.00426415
22	A0A1B6Q838	Uncharacterized protein OS=Sorghum bicolor OX=4558 GN=SORBI_3003G422200 PE=3 SV=1	0.0865619	114	0.00430189
193	C5X9Y2	Uncharacterized protein OS=Sorghum bicolor OX=4558 GN=SORBI_3002G314800 PE=4 SV=1	0.0901706	115	0.00433962
232	A0A1W0W1H5	Uncharacterized protein (Fragment) OS=Sorghum bicolor OX=4558 GN=SORBI_3003G440900 PE=3 SV=1	0.0958307	116	0.00437736
133	C5X780	Uncharacterized protein OS=Sorghum bicolor OX=4558 GN=SORBI_3002G007200 PE=4 SV=1	0.0960475	117	0.00441509
23	C5XHP8	Uncharacterized protein OS=Sorghum bicolor OX=4558 GN=SORBI_3003G419400 PE=3 SV=1	0.0999247	118	0.00445283
67	C5WW86	Uncharacterized protein OS=Sorghum bicolor OX=4558 GN=SORBI_3001G196700 PE=4 SV=1	0.102928	119	0.00449057
107	C5WY32	Uncharacterized protein OS=Sorghum bicolor OX=4558 GN=SORBI_3001G061900 PE=3 SV=1	0.109361	120	0.0045283
194	A0A1Z5RDM9	Uncharacterized protein OS=Sorghum bicolor OX=4558 GN=SORBI_3006G132100 PE=4 SV=1	0.109685	121	0.00456604
179	A0A1B6QG28	Superoxide dismutase [Cu-Zn] OS=Sorghum bicolor OX=4558 GN=SORBI_3002G407900 PE=3 SV=1	0.110464	122	0.00460377
200	C5WT90	Uncharacterized protein OS=Sorghum bicolor OX=4558 GN=SORBI_3001G173300 PE=4 SV=1	0.112619	123	0.00464151
143	C5WX83	Uncharacterized protein OS=Sorghum bicolor OX=4558 GN=SORBI_3001G058300 PE=4 SV=1	0.115353	124	0.00467925
5	C5Y360	Peroxidase OS=Sorghum bicolor OX=4558 GN=SORBI_3005G011300 PE=3 SV=1	0.116213	125	0.00471698
100	A0A194YU12	Uncharacterized protein OS=Sorghum bicolor OX=4558 GN=SORBI_3004G341200 PE=3 SV=1	0.116565	126	0.00475472
19	C5WN99	Uncharacterized protein OS=Sorghum bicolor OX=4558 GN=SORBI_3001G261600 PE=3 SV=1	0.117973	127	0.00479245
191	C5X8J1	Uncharacterized protein OS=Sorghum bicolor OX=4558 GN=SORBI_3002G301700 PE=4 SV=1	0.121592	128	0.00483019
190	C5XCI9	Uncharacterized protein OS=Sorghum bicolor OX=4558 GN=SORBI_3002G068000 PE=4 SV=1	0.122093	129	0.00486792
206	C5WNS8	Uncharacterized protein OS=Sorghum bicolor OX=4558 GN=SORBI_3001G123100 PE=3 SV=1	0.123298	130	0.00490566
145	C5YBF0	Uncharacterized protein OS=Sorghum bicolor OX=4558 GN=SORBI_3006G132500 PE=4 SV=1	0.124444	131	0.0049434
156	A0A1Z5RIA3	Uncharacterized protein OS=Sorghum bicolor OX=4558 GN=SORBI_3005G126100 PE=4 SV=1	0.124872	132	0.00498113
187	A0A1W0VX32	Peroxidase OS=Sorghum bicolor OX=4558 GN=SORBI_3003G127100 PE=3 SV=1	0.127574	133	0.00501887
167	C5XYB7	Uncharacterized protein OS=Sorghum bicolor OX=4558 GN=SORBI_3004G229500 PE=4 SV=1	0.13154	134	0.0050566
230	C5XQ07	Uncharacterized protein OS=Sorghum bicolor OX=4558 GN=SORBI_3003G072300 PE=3 SV=2	0.133645	135	0.00509434
240	C5WVM2	Uncharacterized protein OS=Sorghum bicolor OX=4558 GN=SORBI_3001G330500 PE=4 SV=1	0.134969	136	0.00513208
77	C5X5H5	Uncharacterized protein OS=Sorghum bicolor OX=4558 GN=SORBI_3002G268200 PE=4 SV=2	0.136	137	0.00516981
118	A0A1Z5R0P5	Peroxidase OS=Sorghum bicolor OX=4558 GN=SORBI_3009G033300 PE=3 SV=1	0.140405	138	0.00520755
216	C5X972	Nucleoside diphosphate kinase OS=Sorghum bicolor OX=4558 GN=SORBI_3002G306900 PE=3 SV=1	0.14153	139	0.00524528
110	C5WSX6	Purple acid phosphatase OS=Sorghum bicolor OX=4558 GN=SORBI_3001G013800 PE=3 SV=2	0.148687	140	0.00528302
256	A0A1B6PJ93	Uncharacterized protein OS=Sorghum bicolor OX=4558 GN=SORBI_3007G227300 PE=4 SV=1	0.150107	141	0.00532075
199	A0A1B6QGB6	Peroxidase OS=Sorghum bicolor OX=4558 GN=SORBI_3002G416800 PE=3 SV=1	0.156446	142	0.00535849
48	C5YJ56	Uncharacterized protein OS=Sorghum bicolor OX=4558 GN=SORBI_3007G214700 PE=4 SV=1	0.161185	143	0.00539623
103	C5X0X1	Peroxidase OS=Sorghum bicolor OX=4558 GN=SORBI_3001G528100 PE=3 SV=1	0.164916	144	0.00543396
66	C5WS35	Uncharacterized protein OS=Sorghum bicolor OX=4558 GN=SORBI_3001G081100 PE=4 SV=1	0.168541	145	0.0054717
175	A0A1Z5S8J9	Uncharacterized protein OS=Sorghum bicolor OX=4558 GN=SORBI_3001G300800 PE=3 SV=1	0.168605	146	0.00550943
160	C5WZU7	Uncharacterized protein OS=Sorghum bicolor OX=4558 GN=SORBI_3001G516000 PE=4 SV=1	0.172981	147	0.00554717
223	C5Z8E7	Uncharacterized protein OS=Sorghum bicolor OX=4558 GN=SORBI_3010G110800 PE=4 SV=1	0.177378	148	0.00558491
202	C5Y9W4	Uncharacterized protein OS=Sorghum bicolor OX=4558 GN=SORBI_3006G108400 PE=3 SV=1	0.180533	149	0.00562264
104	A0A1B6PTQ9	Uncharacterized protein OS=Sorghum bicolor OX=4558 GN=SORBI_3005G204700 PE=3 SV=1	0.181142	150	0.00566038
262	C5YYF4	Uncharacterized protein OS=Sorghum bicolor OX=4558 GN=SORBI_3009G009800 PE=4 SV=1	0.186242	151	0.00569811
124	C5X3C6	Peroxidase OS=Sorghum bicolor OX=4558 GN=SORBI_3002G391800 PE=3 SV=1	0.187407	152	0.00573585
99	C5X022	Uncharacterized protein OS=Sorghum bicolor OX=4558 GN=SORBI_3001G525000 PE=3 SV=1	0.190744	153	0.00577358
128	C5XHR8	Uncharacterized protein OS=Sorghum bicolor OX=4558 GN=SORBI_3003G421700 PE=3 SV=1	0.191689	154	0.00581132
172	A0A1B6QC86	Uncharacterized protein OS=Sorghum bicolor OX=4558 GN=SORBI_3002G189100 PE=4 SV=1	0.193702	155	0.00584906
159	A0A1B6QN00	Peroxidase OS=Sorghum bicolor OX=4558 GN=SORBI_3001G360500 PE=3 SV=1	0.194011	156	0.00588679
115	A0A1W0W3H0	Alpha-galactosidase OS=Sorghum bicolor OX=4558 GN=SORBI_3002G123100 PE=3 SV=1	0.194288	157	0.00592453
229	A0A1W0W0W5	Pectin acetylesterase OS=Sorghum bicolor OX=4558 GN=SORBI_3003G384700 PE=3 SV=1	0.197643	158	0.00596226
97	C5Z0P5	Uncharacterized protein OS=Sorghum bicolor OX=4558 GN=SORBI_3009G055900 PE=4 SV=1	0.203731	159	0.006
239	C5WWQ2	Uncharacterized protein OS=Sorghum bicolor OX=4558 GN=SORBI_3001G342600 PE=4 SV=1	0.20509	160	0.00603774
37	A0A194YQ33	Uncharacterized protein OS=Sorghum bicolor OX=4558 GN=SORBI_3004G166700 PE=3 SV=1	0.207508	161	0.00607547
189	C5XG67	Cysteine proteinase inhibitor OS=Sorghum bicolor OX=4558 GN=SORBI_3003G400400 PE=3 SV=1	0.210618	162	0.00611321
299	A0A1Z5S810	Uncharacterized protein (Fragment) OS=Sorghum bicolor OX=4558 GN=SORBI_3001G267600 PE=4 SV=1	0.217862	163	0.00615094
132	C5Z864	Peroxidase OS=Sorghum bicolor OX=4558 GN=SORBI_3010G232500 PE=3 SV=1	0.226872	164	0.00618868
226	C5XL53	Uncharacterized protein (Fragment) OS=Sorghum bicolor OX=4558 GN=SORBI_3003G024000 PE=4 SV=2	0.231514	165	0.00622642
134	A0A1B6QIM7	Uncharacterized protein OS=Sorghum bicolor OX=4558 GN=SORBI_3001G123300 PE=3 SV=1	0.237739	166	0.00626415
29	C5XWE5	Uncharacterized protein OS=Sorghum bicolor OX=4558 GN=SORBI_3004G197600 PE=4 SV=1	0.23871	167	0.00630189
102	C5YYK3	Uncharacterized protein OS=Sorghum bicolor OX=4558 GN=SORBI_3009G014700 PE=4 SV=1	0.242456	168	0.00633962
162	C5YZI6	Peroxidase OS=Sorghum bicolor OX=4558 GN=SORBI_3009G032800 PE=3 SV=1	0.259913	169	0.00637736
234	C5XQP2	Uncharacterized protein OS=Sorghum bicolor OX=4558 GN=SORBI_3003G078400 PE=3 SV=1	0.271458	170	0.00641509
220	A0A1B6PHX9	Uncharacterized protein OS=Sorghum bicolor OX=4558 GN=SORBI_3007G150800 PE=4 SV=1	0.274872	171	0.00645283
83	A0A1B6Q515	Uncharacterized protein OS=Sorghum bicolor OX=4558 GN=SORBI_3003G238500 PE=4 SV=1	0.284373	172	0.00649057
209	C5WN09	Uncharacterized protein OS=Sorghum bicolor OX=4558 GN=SORBI_3001G113800 PE=3 SV=1	0.285145	173	0.0065283
32	C5YK12	Uncharacterized protein OS=Sorghum bicolor OX=4558 GN=SORBI_3007G100600 PE=4 SV=1	0.299292	174	0.00656604
185	C5XCL8	Uncharacterized protein OS=Sorghum bicolor OX=4558 GN=SORBI_3002G070200 PE=4 SV=1	0.299801	175	0.00660377
222	A0A1B6QQP5	Uncharacterized protein OS=Sorghum bicolor OX=4558 GN=SORBI_3001G515500 PE=4 SV=1	0.30048	176	0.00664151
146	C5XAS9	Uncharacterized protein OS=Sorghum bicolor OX=4558 GN=SORBI_3002G329000 PE=4 SV=1	0.301545	177	0.00667925
138	C5Y7R1	Uncharacterized protein OS=Sorghum bicolor OX=4558 GN=SORBI_3005G084300 PE=3 SV=1	0.331418	178	0.00671698
171	C5YV55	Uncharacterized protein OS=Sorghum bicolor OX=4558 GN=SORBI_3009G084300 PE=4 SV=1	0.332685	179	0.00675472
151	C5Y9T3	Aldose 1-epimerase OS=Sorghum bicolor OX=4558 GN=SORBI_3006G105200 PE=3 SV=1	0.335636	180	0.00679245
13	C5Z8N0	Uncharacterized protein OS=Sorghum bicolor OX=4558 GN=SORBI_3010G118900 PE=4 SV=1	0.337168	181	0.00683019
258	C5YBF3	Uncharacterized protein OS=Sorghum bicolor OX=4558 GN=SORBI_3006G132900 PE=4 SV=1	0.344434	182	0.00686792
142	C5WRN5	Peroxidase OS=Sorghum bicolor OX=4558 GN=SORBI_3001G444500 PE=3 SV=1	0.348249	183	0.00690566
72	C5XI24	Peroxidase OS=Sorghum bicolor OX=4558 GN=SORBI_3003G140700 PE=3 SV=1	0.368214	184	0.0069434
231	A0A194YL19	Uncharacterized protein OS=Sorghum bicolor OX=4558 GN=SORBI_3010G236500 PE=4 SV=1	0.380041	185	0.00698113
155	C5XIH4	Uncharacterized protein OS=Sorghum bicolor OX=4558 GN=SORBI_3003G430100 PE=4 SV=1	0.38733	186	0.00701887
252	C5XQD5	Uncharacterized protein OS=Sorghum bicolor OX=4558 GN=SORBI_3003G214900 PE=4 SV=1	0.396233	187	0.0070566
322	C5X1U2	Uncharacterized protein OS=Sorghum bicolor OX=4558 GN=SORBI_3001G390300 PE=4 SV=1	0.406291	188	0.00709434
208	C5YBF1	Uncharacterized protein OS=Sorghum bicolor OX=4558 GN=SORBI_3006G132700 PE=4 SV=1	0.411274	189	0.00713208
89	A0A1Z5S9P3	Peroxidase OS=Sorghum bicolor OX=4558 GN=SORBI_3001G379400 PE=3 SV=1	0.415511	190	0.00716981
120	C5WPY7	Uncharacterized protein OS=Sorghum bicolor OX=4558 GN=SORBI_3001G277500 PE=4 SV=2	0.4157	191	0.00720755
3	C5XYP5	Uncharacterized protein OS=Sorghum bicolor OX=4558 GN=SORBI_3004G233700 PE=4 SV=1	0.416281	192	0.00724528
249	C5WSG0	Uncharacterized protein OS=Sorghum bicolor OX=4558 GN=SORBI_3001G301600 PE=3 SV=1	0.417703	193	0.00728302
224	C5XIY2	Peroxidase OS=Sorghum bicolor OX=4558 GN=SORBI_3003G152200 PE=3 SV=1	0.420925	194	0.00732075
6	C5XQV7	Uncharacterized protein OS=Sorghum bicolor OX=4558 GN=SORBI_3003G085900 PE=3 SV=1	0.423075	195	0.00735849
59	A0A1B6PNL9	Uncharacterized protein OS=Sorghum bicolor OX=4558 GN=SORBI_3006G242000 PE=3 SV=1	0.423278	196	0.00739623
42	C5XQ74	Uncharacterized protein OS=Sorghum bicolor OX=4558 GN=SORBI_3003G208800 PE=3 SV=2	0.430961	197	0.00743396
221	A0A1B6QD45	Uncharacterized protein OS=Sorghum bicolor OX=4558 GN=SORBI_3002G237000 PE=4 SV=1	0.433534	198	0.0074717
236	C5WRH5	Nucleoside diphosphate kinase OS=Sorghum bicolor OX=4558 GN=SORBI_3001G295200 PE=3 SV=1	0.436832	199	0.00750943
169	A0A1B6QJR7	Peroxidase OS=Sorghum bicolor OX=4558 GN=SORBI_3001G189000 PE=3 SV=1	0.455451	200	0.00754717
170	C5WWH7	Uncharacterized protein OS=Sorghum bicolor OX=4558 GN=SORBI_3001G333400 PE=3 SV=1	0.479109	201	0.00758491
244	A0A1Z5RC44	Uncharacterized protein OS=Sorghum bicolor OX=4558 GN=SORBI_3007G213300 PE=4 SV=1	0.4845	202	0.00762264
247	A0A1Z5RDF6	Uncharacterized protein OS=Sorghum bicolor OX=4558 GN=SORBI_3006G119700 PE=4 SV=1	0.491031	203	0.00766038
254	C5YBE8	Uncharacterized protein OS=Sorghum bicolor OX=4558 GN=SORBI_3006G132300 PE=4 SV=1	0.492452	204	0.00769811
266	C5WP98	Uncharacterized protein OS=Sorghum bicolor OX=4558 GN=SORBI_3001G414000 PE=4 SV=1	0.494441	205	0.00773585
38	A0A1B6Q6M7	Cysteine proteinase inhibitor OS=Sorghum bicolor OX=4558 GN=SORBI_3003G327700 PE=3 SV=1	0.497252	206	0.00777358
275	C5XP10	Carboxypeptidase OS=Sorghum bicolor OX=4558 GN=SORBI_3003G345700 PE=3 SV=1	0.498527	207	0.00781132
257	C5XKY2	Uncharacterized protein OS=Sorghum bicolor OX=4558 GN=SORBI_3003G308300 PE=4 SV=1	0.524302	208	0.00784906
235	C5XLV5	Uncharacterized protein OS=Sorghum bicolor OX=4558 GN=SORBI_3003G030700 PE=4 SV=1	0.534179	209	0.00788679
197	C5WY51	Uncharacterized protein OS=Sorghum bicolor OX=4558 GN=SORBI_3001G063500 PE=4 SV=1	0.544766	210	0.00792453
112	C5YVJ7	Uncharacterized protein OS=Sorghum bicolor OX=4558 GN=SORBI_3009G232100 PE=4 SV=1	0.54596	211	0.00796226
20	A0A1B6PD27	Purple acid phosphatase OS=Sorghum bicolor OX=4558 GN=SORBI_3008G113000 PE=3 SV=1	0.552415	212	0.008
243	C5Y7Z1	Uncharacterized protein OS=Sorghum bicolor OX=4558 GN=SORBI_3005G215900 PE=4 SV=1	0.553983	213	0.00803774
75	A0A1W0W7U5	Carboxypeptidase (Fragment) OS=Sorghum bicolor OX=4558 GN=SORBI_3002G401200 PE=3 SV=1	0.577885	214	0.00807547
95	A0A1B6P5R2	Uncharacterized protein OS=Sorghum bicolor OX=4558 GN=SORBI_3009G009600 PE=4 SV=1	0.577985	215	0.00811321
287	C5XEB7	Uncharacterized protein OS=Sorghum bicolor OX=4558 GN=SORBI_3003G226000 PE=3 SV=1	0.583681	216	0.00815094
131	C5Z6D9	Uncharacterized protein OS=Sorghum bicolor OX=4558 GN=SORBI_3010G079100 PE=4 SV=1	0.586208	217	0.00818868
116	C5WPH7	Uncharacterized protein OS=Sorghum bicolor OX=4558 GN=SORBI_3001G131100 PE=4 SV=1	0.586412	218	0.00822642
248	C5YY92	Peroxidase OS=Sorghum bicolor OX=4558 GN=SORBI_3009G144600 PE=3 SV=1	0.589571	219	0.00826415
246	A0A1Z5S8P9	Cysteine proteinase inhibitor OS=Sorghum bicolor OX=4558 GN=SORBI_3001G324700 PE=3 SV=1	0.602674	220	0.00830189
205	C5YM54	Uncharacterized protein OS=Sorghum bicolor OX=4558 GN=SORBI_3007G151300 PE=3 SV=1	0.607566	221	0.00833962
276	A0A1Z5S3X9	Uncharacterized protein OS=Sorghum bicolor OX=4558 GN=SORBI_3001G020500 PE=4 SV=1	0.607636	222	0.00837736
384	C5XMN8	Uncharacterized protein OS=Sorghum bicolor OX=4558 GN=SORBI_3003G042200 PE=4 SV=2	0.614184	223	0.00841509
158	A0A1Z5RHM3	Uncharacterized protein OS=Sorghum bicolor OX=4558 GN=SORBI_3005G098700 PE=4 SV=1	0.619969	224	0.00845283
46	C5YIX7	Uncharacterized protein OS=Sorghum bicolor OX=4558 GN=SORBI_3007G078800 PE=3 SV=1	0.65166	225	0.00849057
21	C5Z240	Uncharacterized protein OS=Sorghum bicolor OX=4558 GN=SORBI_3010G003100 PE=4 SV=1	0.652959	226	0.0085283
176	C5XQS6	Uncharacterized protein OS=Sorghum bicolor OX=4558 GN=SORBI_3003G082600 PE=4 SV=1	0.659845	227	0.00856604
111	A0A1Z5RHN3	Dirigent protein OS=Sorghum bicolor OX=4558 GN=SORBI_3005G101500 PE=3 SV=1	0.667319	228	0.00860377
152	C5XLM4	Purple acid phosphatase OS=Sorghum bicolor OX=4558 GN=SORBI_3003G314400 PE=3 SV=1	0.6687	229	0.00864151
90	C5WP48	Alpha-mannosidase OS=Sorghum bicolor OX=4558 GN=SORBI_3001G268700 PE=3 SV=1	0.669733	230	0.00867925
186	A0A1Z5RAM1	Uncharacterized protein OS=Sorghum bicolor OX=4558 GN=SORBI_3007G188100 PE=4 SV=1	0.682226	231	0.00871698
84	C5X3C1	Peroxidase OS=Sorghum bicolor OX=4558 GN=SORBI_3002G391300 PE=3 SV=1	0.689103	232	0.00875472
165	A0A1W0W1X3	Carboxypeptidase OS=Sorghum bicolor OX=4558 GN=SORBI_3002G024400 PE=3 SV=1	0.698511	233	0.00879245
207	A0A194YN27	Uncharacterized protein OS=Sorghum bicolor OX=4558 GN=SORBI_3004G064900 PE=4 SV=1	0.732284	234	0.00883019
41	C5YA35	Uncharacterized protein OS=Sorghum bicolor OX=4558 GN=SORBI_3006G260300 PE=3 SV=1	0.744863	235	0.00886792
62	A0A1W0VUE2	Uncharacterized protein OS=Sorghum bicolor OX=4558 GN=SORBI_3010G227400 PE=3 SV=1	0.748965	236	0.00890566
161	C5WX01	Uncharacterized protein OS=Sorghum bicolor OX=4558 GN=SORBI_3001G050100 PE=3 SV=1	0.755191	237	0.0089434
374	A0A194YMI7	Uncharacterized protein OS=Sorghum bicolor OX=4558 GN=SORBI_3004G036800 PE=3 SV=1	0.76297	238	0.00898113
264	A0A1W0W2G8	Thioredoxin OS=Sorghum bicolor OX=4558 GN=SORBI_3002G057900 PE=3 SV=1	0.788701	239	0.00901887
286	C5Y1M2	Uncharacterized protein OS=Sorghum bicolor OX=4558 GN=SORBI_3005G097400 PE=4 SV=1	0.802738	240	0.0090566
164	C5YLE3	Uncharacterized protein OS=Sorghum bicolor OX=4558 GN=SORBI_3007G002800 PE=4 SV=1	0.803374	241	0.00909434
27	C5WYQ4	Peroxidase OS=Sorghum bicolor OX=4558 GN=SORBI_3001G360400 PE=3 SV=1	0.81859	242	0.00913208
237	C5Z4N3	Uncharacterized protein OS=Sorghum bicolor OX=4558 GN=SORBI_3010G168200 PE=4 SV=1	0.827019	243	0.00916981
242	C5X733	Uncharacterized protein OS=Sorghum bicolor OX=4558 GN=SORBI_3002G002100 PE=4 SV=1	0.834371	244	0.00920755
196	C5XN41	Uncharacterized protein OS=Sorghum bicolor OX=4558 GN=SORBI_3003G330300 PE=4 SV=1	0.846316	245	0.00924528
260	A0A1B6PEC9	Uncharacterized protein OS=Sorghum bicolor OX=4558 GN=SORBI_3008G178800 PE=3 SV=1	0.847389	246	0.00928302
227	C5YBP8	Uncharacterized protein OS=Sorghum bicolor OX=4558 GN=SORBI_3006G009000 PE=4 SV=1	0.852946	247	0.00932075
114	C5WSE5	Uncharacterized protein OS=Sorghum bicolor OX=4558 GN=SORBI_3001G300400 PE=3 SV=1	0.863139	248	0.00935849
31	C5YRS3	Purple acid phosphatase OS=Sorghum bicolor OX=4558 GN=SORBI_3008G037000 PE=3 SV=1	0.878512	249	0.00939623
119	C5WU20	Uncharacterized protein OS=Sorghum bicolor OX=4558 GN=SORBI_3001G026800 PE=3 SV=2	0.885885	250	0.00943396
98	A0A1Z5RER0	Uncharacterized protein OS=Sorghum bicolor OX=4558 GN=SORBI_3006G186300 PE=4 SV=1	0.897138	251	0.0094717
305	A0A1Z5S985	Uncharacterized protein OS=Sorghum bicolor OX=4558 GN=SORBI_3001G353501 PE=4 SV=1	0.909882	252	0.00950943
281	C5WQD8	Uncharacterized protein OS=Sorghum bicolor OX=4558 GN=SORBI_3001G145600 PE=4 SV=1	0.910911	253	0.00954717
28	C5Y1P4	Uncharacterized protein OS=Sorghum bicolor OX=4558 GN=SORBI_3005G099000 PE=4 SV=1	0.915746	254	0.00958491
61	C5X5L7	Alpha-galactosidase OS=Sorghum bicolor OX=4558 GN=SORBI_3002G417800 PE=3 SV=1	0.92011	255	0.00962264
204	A0A1B6PTZ2	Uncharacterized protein OS=Sorghum bicolor OX=4558 GN=SORBI_3005G217900 PE=4 SV=1	0.921472	256	0.00966038
181	C5X6P6	Uncharacterized protein OS=Sorghum bicolor OX=4558 GN=SORBI_3002G140300 PE=4 SV=1	0.924916	257	0.00969811
54	C5XV25	Uncharacterized protein OS=Sorghum bicolor OX=4558 GN=SORBI_3004G333600 PE=4 SV=1	0.92916	258	0.00973585
218	A0A1W0VZJ3	Uncharacterized protein OS=Sorghum bicolor OX=4558 GN=SORBI_3003G294800 PE=4 SV=1	0.942844	259	0.00977358
255	C5Y4W3	Uncharacterized protein OS=Sorghum bicolor OX=4558 GN=SORBI_3005G160700 PE=4 SV=1	0.958026	260	0.00981132
212	C5XFH6	Fructose-bisphosphate aldolase OS=Sorghum bicolor OX=4558 GN=SORBI_3003G393900 PE=3 SV=1	0.961412	261	0.00984906
180	C5XIT6	Pectinesterase OS=Sorghum bicolor OX=4558 GN=SORBI_3003G148400 PE=4 SV=1	0.971837	262	0.00988679
87	C5XX52	Glyceraldehyde-3-phosphate dehydrogenase OS=Sorghum bicolor OX=4558 GN=SORBI_3004G205100 PE=3 SV=1	0.979681	263	0.00992453
178	A0A1B6QN59	Uncharacterized protein OS=Sorghum bicolor OX=4558 GN=SORBI_3001G366800 PE=4 SV=1	0.981319	264	0.00996226
241	C5Z471	Peroxidase OS=Sorghum bicolor OX=4558 GN=SORBI_3010G161800 PE=3 SV=1	0.985551	265	0.01
